# Supplementary material for: Comprehensive analysis of the mitochondrial genome of Iris domestica emphasizing multichromosomal organization and repeat-mediated homologous recombination
Source: Front Plant Sci. 2025 Feb 27;15:1520033. doi: 10.3389/fpls.2024.1520033 (PMC11903213; doi:10.3389/fpls.2024.1520033)
Supplement: Supplementary file 3 [file Table1.xlsx]

## Sheet: Table S1
Table S1 SSRs in the mitochondrial genome of B. chinensis.
ID	SSR nr.	SSR type	SSR	size	start	end
contig1	1	p3	(ATG)4	12	1385	1396
contig1	2	p3	(TTA)4	12	10570	10581
contig1	3	p6	(TTCTGA)3	18	14197	14214
contig1	4	p2	(AG)5	10	19276	19285
contig1	5	p3	(CAA)4	12	21380	21391
contig1	6	p3	(TTC)4	12	26077	26088
contig1	7	p2	(TC)5	10	27780	27789
contig1	8	p2	(AC)5	10	43727	43736
contig1	9	p4	(AAGA)3	12	47031	47042
contig1	10	p4	(GGGT)3	12	47376	47387
contig1	11	p4	(AGGA)3	12	55026	55037
contig1	12	p4	(AAAG)3	12	56353	56364
contig1	13	p1	(T)11	11	56687	56697
contig1	14	p3	(ATA)4	12	57013	57024
contig1	15	p2	(AT)5	10	57022	57031
contig1	16	p4	(GCTA)3	12	58893	58904
contig1	17	p3	(TTA)4	12	81575	81586
contig1	18	p2	(AC)5	10	87709	87718
contig1	19	p2	(GA)5	10	89143	89152
contig1	20	p2	(CT)6	12	91578	91589
contig1	21	p2	(CT)5	10	100089	100098
contig1	22	p1	(T)10	10	100532	100541
contig1	23	p2	(TC)5	10	103252	103261
contig1	24	p2	(GA)5	10	111863	111872
contig1	25	p5	(GGATA)3	15	119673	119687
contig1	26	p4	(AAAG)3	12	120124	120135
contig1	27	p4	(GCCG)3	12	135000	135011
contig1	28	p2	(TG)6	12	140802	140813
contig1	29	p3	(CAA)5	15	143954	143968
contig1	30	p4	(GGAA)3	12	150539	150550
contig1	31	p2	(GA)5	10	153882	153891
contig1	32	p3	(TTA)4	12	164581	164592
contig1	33	p2	(TC)5	10	169152	169161
contig1	34	p3	(TGA)4	12	179481	179492
contig1	35	p2	(TC)5	10	200263	200272
contig1	36	p4	(GCAA)3	12	206191	206202
contig1	37	p3	(GAA)5	15	209656	209670
contig1	38	p2	(GA)5	10	219396	219405
contig1	39	p2	(AG)5	10	220553	220562
contig1	40	p4	(GCGA)3	12	228623	228634
contig1	41	p1	(A)10	10	228956	228965
contig1	42	p2	(CT)5	10	238385	238394
contig1	43	p4	(CTTT)3	12	238506	238517
contig1	44	p2	(TA)8	16	239575	239590
contig1	45	p4	(AAAG)3	12	251154	251165
contig1	46	p4	(GATT)3	12	258819	258830
contig1	47	p2	(GC)5	10	264353	264362
contig1	48	p4	(TCTG)3	12	265792	265803
contig1	49	p1	(T)10	10	271557	271566
contig1	50	p5	(ATTCG)11	55	276185	276239
contig1	51	p2	(AG)5	10	280299	280308
contig1	52	p4	(AGGA)3	12	282354	282365
contig1	53	p3	(CTA)4	12	285135	285146
contig1	54	p1	(T)11	11	289869	289879
contig1	55	p4	(TCAA)3	12	290651	290662
contig1	56	p3	(AAG)4	12	290894	290905
contig1	57	p4	(ACTG)3	12	291051	291062
contig1	58	p3	(TCT)4	12	293376	293387
contig1	59	p4	(GAAG)3	12	297049	297060
contig1	60	p4	(GAAG)3	12	297164	297175
contig1	61	p1	(A)10	10	297876	297885
contig1	62	p1	(T)10	10	299495	299504
contig1	63	p3	(TAT)5	15	303683	303697
contig1	64	p2	(AT)5	10	307871	307880
contig1	65	p4	(TTGA)3	12	310019	310030
contig1	66	p4	(AGTA)3	12	315615	315626
contig1	67	p4	(ATCT)3	12	315802	315813
contig1	68	p3	(ATA)4	12	324029	324040
contig2	1	p4	(CTTT)3	12	2022	2033
contig2	2	p1	(A)10	10	8250	8259
contig2	3	p4	(CTTC)3	12	12058	12069
contig2	4	p4	(AATG)3	12	12677	12688
contig2	5	p2	(TC)5	10	18001	18010
contig2	6	p2	(TA)5	10	24401	24410
contig2	7	p1	(T)10	10	31513	31522
contig2	8	p4	(TCGC)3	12	33426	33437
contig2	9	p1	(T)10	10	38749	38758
contig2	10	p2	(AG)5	10	45911	45920
contig2	11	p3	(AGA)4	12	47612	47623
contig3	1	p2	(AG)5	10	4502	4511
contig3	2	p4	(AAGT)3	12	4597	4608
contig3	3	p1	(T)10	10	6646	6655
contig3	4	p4	(TCAT)3	12	7339	7350
contig3	5	p2	(TC)6	12	14941	14952
contig3	6	p4	(CTTC)3	12	25712	25723
contig3	7	p3	(TCT)4	12	26893	26904
contig3	8	p1	(T)10	10	33331	33340
contig3	9	p1	(T)10	10	35185	35194
contig3	10	p1	(T)13	13	37660	37672
contig3	11	p2	(AG)5	10	40049	40058

## Sheet: Table S2
Table S2 Tandem repeat sequences in the mitochondrial genome of B. chinensis.
ID	Indices	Period	Copy	Consensus	Percent	Percent	Score	A	C	G	T	Entropy
		Size	Number	Size	Matches	Indels						(0-2)
contig1	297--385	33	2.7	33	98	0	169	34	20	31	13	1.91
contig1	9645--9733	33	2.7	33	98	0	169	13	31	20	34	1.91
contig1	10815--10862	25	1.9	25	87	8	71	10	29	27	33	1.9
contig1	38509--38546	20	1.9	20	94	0	67	0	26	5	68	1.11
contig1	57005--57033	13	2.1	14	93	6	51	62	0	0	37	0.96
contig1	81820--81867	25	1.9	25	87	8	71	10	29	27	33	1.9
contig1	91130--91218	45	2	45	100	0	178	55	15	11	17	1.69
contig1	103567--103597	14	2.2	14	94	0	53	35	32	9	22	1.87
contig1	126743--126799	21	2.7	21	91	0	87	24	35	26	14	1.93
contig1	138883--138958	39	1.9	39	91	0	125	38	14	23	23	1.92
contig1	164826--164873	25	1.9	25	87	8	71	10	29	27	33	1.9
contig1	200976--201018	18	2.6	16	82	10	52	20	20	32	25	1.97
contig1	226243--226288	14	3.4	14	76	11	51	8	50	17	23	1.74
contig1	227686--227765	40	2	40	85	2	108	31	18	27	22	1.97
contig1	228515--228556	22	1.9	22	85	0	57	59	2	21	16	1.48
contig1	233020--233071	25	2.1	25	92	0	86	9	55	9	25	1.62
contig1	235602--235636	14	2.4	14	90	4	52	22	14	51	11	1.74
contig1	293101--293141	14	2.7	15	85	7	57	34	2	51	12	1.52
contig1	319846--319878	17	2	16	94	5	57	24	24	24	27	2
contig1	323749--323796	25	1.9	26	87	8	73	33	27	29	10	1.9
contig2	32900--32948	25	2	25	88	8	73	51	14	28	6	1.66
contig3	21794--21823	14	2.1	14	93	0	51	6	46	13	33	1.69

## Sheet: Table S3
Table S3 Dispersed repeat sequences in the mitochondrial genome of B. chinensis.
ID	The repeat length of the first part	The starting site of the first part	Matching direction	The repeat length of the second part	The starting site of the second part	Interval distance of repeats	E-value
contig1	7324	47694	P	7324	243340	0	0
contig1	1388	10029	P	1388	323193	0	0
contig1	1388	164040	P	1388	323193	0	0
contig1	1162	81034	P	1162	323419	0	0
contig1	503	0	P	503	9526	-2	4.91e-287
contig1	225	82191	P	225	323198	0	1.02e-125
contig1	69	165497	P	69	280925	0	8.5e-32
contig1	72	126977	P	72	288696	-1	2.87e-31
contig1	59	56406	P	59	284565	0	8.92e-26
contig1	58	67336	P	58	208232	0	3.57e-25
contig1	61	166018	P	61	302700	-1	1.02e-24
contig1	60	61655	P	60	166018	-1	4.01e-24
contig1	56	26568	P	56	131553	0	5.71e-24
contig1	56	56405	P	56	224854	0	5.71e-24
contig1	55	67310	P	55	288253	0	2.28e-23
contig1	54	208232	P	54	286574	0	9.13e-23
contig1	56	296	P	56	9644	-1	9.59e-22
contig1	56	329	P	56	9677	-1	9.59e-22
contig1	51	103180	P	51	211613	0	5.84e-21
contig1	51	200313	P	51	315709	0	5.84e-21
contig1	49	280246	P	49	286559	0	9.35e-20
contig1	46	230063	P	46	234685	0	5.98e-18
contig1	45	67279	P	45	280925	0	2.39e-17
contig1	44	277297	P	44	286533	0	9.57e-17
contig1	47	24557	P	47	49261	-1	2.11e-16
contig1	43	95320	P	43	190990	0	3.83e-16
contig1	43	131864	P	43	277297	0	3.83e-16
contig1	52	61702	P	52	208639	-3	8.72e-16
contig1	42	27165	P	42	226246	0	1.53e-15
contig1	44	27736	P	44	230003	-1	1.26e-14
contig1	47	52176	P	47	71861	-2	1.46e-14
contig1	40	61675	P	40	166018	0	2.45e-14
contig1	49	27726	P	49	293060	-3	4.65e-14
contig1	39	113522	P	39	297812	0	9.8e-14
contig1	48	3555	P	48	47985	-3	1.75e-13
contig1	41	166015	P	41	297015	-1	7.54e-13
contig1	37	3566	P	37	47985	0	1.57e-12
contig1	37	95221	P	37	131869	0	1.57e-12
contig1	37	95221	P	37	286539	0	1.57e-12
contig1	37	186157	P	37	278793	0	1.57e-12
contig1	37	271517	P	37	278793	0	1.57e-12
contig1	46	61712	P	46	208635	-3	2.45e-12
contig1	40	26284	P	40	131867	-1	2.94e-12
contig1	40	26284	P	40	286537	-1	2.94e-12
contig1	36	21014	P	36	114904	0	6.27e-12
contig1	36	25100	P	36	235618	0	6.27e-12
contig1	39	27736	P	39	210055	-1	1.15e-11
contig1	42	72161	P	42	122083	-2	1.19e-11
contig1	35	26577	P	35	280934	0	2.51e-11
contig1	35	64545	P	35	166890	0	2.51e-11
contig1	35	67280	P	35	131565	0	2.51e-11
contig1	35	99017	P	35	234665	0	2.51e-11
contig1	35	131565	P	35	165522	0	2.51e-11
contig1	35	271521	P	35	293223	0	2.51e-11
contig1	34	18996	P	34	302748	0	1e-10
contig1	34	67340	P	34	280246	0	1e-10
contig1	34	165604	P	34	215125	0	1e-10
contig1	34	165604	P	34	290074	0	1e-10
contig1	34	186161	P	34	293224	0	1e-10
contig1	34	235614	P	34	243347	0	1e-10
contig1	33	30673	P	33	148213	0	4.02e-10
contig1	33	48561	P	33	296616	0	4.02e-10
contig1	33	60948	P	33	99017	0	4.02e-10
contig1	33	103180	P	33	269087	0	4.02e-10
contig1	42	18978	P	42	277298	-3	4.75e-10
contig1	36	82477	P	36	323239	-1	6.78e-10
contig1	32	2573	P	32	226256	0	1.61e-09
contig1	32	46622	P	32	261266	0	1.61e-09
contig1	32	60966	P	32	230077	0	1.61e-09
contig1	32	165607	P	32	293224	0	1.61e-09
contig1	38	122487	P	38	146088	-2	2.48e-09
contig1	38	226231	P	38	280257	-2	2.48e-09
contig1	35	48566	P	35	280233	-1	2.64e-09
contig1	35	52471	P	35	308518	-1	2.64e-09
contig1	31	64550	P	31	215125	0	6.43e-09
contig1	31	64550	P	31	278793	0	6.43e-09
contig1	31	64550	P	31	290074	0	6.43e-09
contig1	31	64550	P	31	293225	0	6.43e-09
contig1	31	165552	P	31	288277	0	6.43e-09
contig1	31	165607	P	31	278793	0	6.43e-09
contig1	31	186163	P	31	215125	0	6.43e-09
contig1	31	186163	P	31	290074	0	6.43e-09
contig1	31	215125	P	31	271523	0	6.43e-09
contig1	31	235091	P	31	278794	0	6.43e-09
contig1	31	235091	P	31	293226	0	6.43e-09
contig1	31	271523	P	31	290074	0	6.43e-09
contig1	40	1913	P	40	109671	-3	6.54e-09
contig1	40	18981	P	40	265208	-3	6.54e-09
contig1	34	48561	P	34	301657	-1	1.02e-08
contig1	39	18983	P	39	95219	-3	2.42e-08
contig1	39	208652	P	39	276526	-3	2.42e-08
contig1	30	25106	P	30	54981	0	2.57e-08
contig1	30	70841	P	30	125842	0	2.57e-08
contig1	30	165607	P	30	166890	0	2.57e-08
contig1	30	166890	P	30	186163	0	2.57e-08
contig1	30	166890	P	30	235092	0	2.57e-08
contig1	30	166890	P	30	271523	0	2.57e-08
contig1	30	215126	P	30	235092	0	2.57e-08
contig1	30	235092	P	30	290075	0	2.57e-08
contig1	36	226252	P	36	273257	-2	3.56e-08
contig1	33	54953	P	33	186537	-1	3.98e-08
contig1	32	148243	P	32	255974	-1	1.54e-07
contig1	32	288279	P	32	290223	-1	1.54e-07
contig1	37	103181	P	37	277307	-3	3.29e-07
contig1	34	20832	P	34	115074	-2	5.07e-07
contig1	34	113648	P	34	228115	-2	5.07e-07
contig1	34	123625	P	34	209574	-2	5.07e-07
contig1	36	51151	P	36	103181	-3	1.21e-06
contig1	36	211627	P	36	247171	-3	1.21e-06
contig1	33	27726	P	33	296624	-2	1.91e-06
contig1	33	27726	P	33	301666	-2	1.91e-06
contig1	33	75547	P	33	208652	-2	1.91e-06
contig1	30	323	P	30	9643	-1	2.31e-06
contig1	30	356	P	30	9676	-1	2.31e-06
contig1	30	18975	P	30	224885	-1	2.31e-06
contig1	30	21067	P	30	67336	-1	2.31e-06
contig1	30	27745	P	30	42859	-1	2.31e-06
contig1	30	67335	P	30	291977	-1	2.31e-06
contig1	30	131863	P	30	224883	-1	2.31e-06
contig1	35	56406	P	35	293242	-3	4.44e-06
contig1	35	288237	P	35	288957	-3	4.44e-06
contig1	32	18981	P	32	26292	-2	7.17e-06
contig1	32	18989	P	32	265208	-2	7.17e-06
contig1	32	34263	P	32	277315	-2	7.17e-06
contig1	32	56408	P	32	276547	-2	7.17e-06
contig1	34	60965	P	34	293225	-3	1.62e-05
contig1	34	60966	P	34	278792	-3	1.62e-05
contig1	34	72058	P	34	247185	-3	1.62e-05
contig1	34	211626	P	34	286533	-3	1.62e-05
contig1	31	61651	P	31	165563	-2	2.69e-05
contig1	33	18978	P	33	211626	-3	5.92e-05
contig1	33	103195	P	33	269392	-3	5.92e-05
contig1	33	131864	P	33	211626	-3	5.92e-05
contig1	33	234684	P	33	293226	-3	5.92e-05
contig1	30	3049	P	30	214335	-2	0.000101
contig1	30	34265	P	30	224887	-2	0.000101
contig1	30	42596	P	30	288959	-2	0.000101
contig1	30	131912	P	30	235612	-2	0.000101
contig1	30	165563	P	30	302698	-2	0.000101
contig1	30	204105	P	30	277308	-2	0.000101
contig1	30	224885	P	30	286531	-2	0.000101
contig1	30	277310	P	30	290227	-2	0.000101
contig1	30	280978	P	30	286552	-2	0.000101
contig1	30	288957	P	30	291966	-2	0.000101
contig1	30	290237	P	30	302698	-2	0.000101
contig1	32	20760	P	32	115152	-3	0.000215
contig1	32	27727	P	32	208254	-3	0.000215
contig1	32	27727	P	32	280248	-3	0.000215
contig1	32	54977	P	32	131908	-3	0.000215
contig1	32	67347	P	32	301659	-3	0.000215
contig1	32	117105	P	32	177770	-3	0.000215
contig1	32	131867	P	32	265216	-3	0.000215
contig1	32	131877	P	32	280981	-3	0.000215
contig1	32	138564	P	32	157249	-3	0.000215
contig1	32	186161	P	32	230077	-3	0.000215
contig1	32	187808	P	32	261496	-3	0.000215
contig1	32	210026	P	32	290295	-3	0.000215
contig1	32	230076	P	32	235091	-3	0.000215
contig1	32	230077	P	32	271521	-3	0.000215
contig1	32	234685	P	32	278794	-3	0.000215
contig1	32	247171	P	32	269087	-3	0.000215
contig1	32	265216	P	32	286537	-3	0.000215
contig1	32	286581	P	32	301659	-3	0.000215
contig1	31	2591	P	31	206251	-3	0.00078
contig1	31	26252	P	31	288959	-3	0.00078
contig1	31	34263	P	31	269091	-3	0.00078
contig1	31	60968	P	31	215125	-3	0.00078
contig1	31	60968	P	31	290074	-3	0.00078
contig1	31	77223	P	31	132792	-3	0.00078
contig1	31	131875	P	31	265209	-3	0.00078
contig1	31	132792	P	31	160227	-3	0.00078
contig1	31	204104	P	31	265219	-3	0.00078
contig1	30	18151	P	30	54975	-3	0.00282
contig1	30	21063	P	30	286574	-3	0.00282
contig1	30	26294	P	30	103188	-3	0.00282
contig1	30	26295	P	30	204105	-3	0.00282
contig1	30	26298	P	30	56402	-3	0.00282
contig1	30	41228	P	30	257684	-3	0.00282
contig1	30	48560	P	30	208250	-3	0.00282
contig1	30	48561	P	30	293071	-3	0.00282
contig1	30	49260	P	30	142428	-3	0.00282
contig1	30	52262	P	30	256676	-3	0.00282
contig1	30	56414	P	30	75558	-3	0.00282
contig1	30	60968	P	30	166890	-3	0.00282
contig1	30	60976	P	30	278786	-3	0.00282
contig1	30	64550	P	30	230077	-3	0.00282
contig1	30	67311	P	30	269085	-3	0.00282
contig1	30	67311	P	30	277310	-3	0.00282
contig1	30	67312	P	30	142359	-3	0.00282
contig1	30	67344	P	30	296622	-3	0.00282
contig1	30	67346	P	30	249768	-3	0.00282
contig1	30	99005	P	30	208652	-3	0.00282
contig1	30	131864	P	30	288277	-3	0.00282
contig1	30	137987	P	30	288957	-3	0.00282
contig1	30	165553	P	30	269085	-3	0.00282
contig1	30	165553	P	30	277310	-3	0.00282
contig1	30	165607	P	30	230077	-3	0.00282
contig1	30	166015	P	30	297141	-3	0.00282
contig1	30	166890	P	30	234687	-3	0.00282
contig1	30	170468	P	30	315719	-3	0.00282
contig1	30	204105	P	30	211627	-3	0.00282
contig1	30	206255	P	30	273272	-3	0.00282
contig1	30	211630	P	30	290226	-3	0.00282
contig1	30	215126	P	30	234687	-3	0.00282
contig1	30	234687	P	30	290075	-3	0.00282
contig1	30	249768	P	30	286580	-3	0.00282
contig1	30	269087	P	30	286532	-3	0.00282
contig1	30	286534	P	30	288277	-3	0.00282
contig1	30	286574	P	30	288248	-3	0.00282
contig1	30	286574	P	30	291972	-3	0.00282
contig1	30	286578	P	30	296622	-3	0.00282
contig1	30	289254	P	30	293048	-3	0.00282
contig1	3823	109703	F	3823	151722	-2	0
contig1	3808	109718	F	3808	151737	0	0
contig1	3040	77776	F	3040	160781	0	0
contig1	1470	10029	F	1470	164040	0	0
contig1	1387	80809	F	1387	163815	0	0
contig1	1162	10029	F	1162	81034	0	0
contig1	824	76138	F	824	159141	0	0
contig1	823	76958	F	823	159962	0	0
contig1	225	11187	F	225	82191	0	1.02e-125
contig1	225	82191	F	225	165198	0	1.02e-125
contig1	89	95236	F	89	276557	0	7.73e-44
contig1	91	269889	F	91	293865	-1	1.32e-42
contig1	65	61655	F	65	302701	0	2.18e-29
contig1	62	67279	F	62	165521	0	1.39e-27
contig1	60	227658	F	60	311579	0	2.23e-26
contig1	56	67340	F	56	286574	0	5.71e-24
contig1	55	224854	F	55	284569	0	2.28e-23
contig1	58	113009	F	58	113467	-1	6.21e-23
contig1	58	113009	F	58	155486	-1	6.21e-23
contig1	58	113467	F	58	155028	-1	6.21e-23
contig1	58	155028	F	58	155486	-1	6.21e-23
contig1	54	155545	F	54	208086	0	9.13e-23
contig1	56	296	F	56	329	-1	9.59e-22
contig1	56	9644	F	56	9677	-1	9.59e-22
contig1	52	276184	F	52	276189	0	1.46e-21
contig1	50	60948	F	50	234667	0	2.34e-20
contig1	52	59817	F	52	231874	-1	2.28e-19
contig1	48	11448	F	48	82589	0	3.74e-19
contig1	48	82589	F	48	165459	0	3.74e-19
contig1	51	131461	F	51	190806	-1	8.94e-19
contig1	47	131864	F	47	286534	0	1.5e-18
contig1	47	276184	F	47	276194	0	1.5e-18
contig1	46	293076	F	46	296624	0	5.98e-18
contig1	44	91129	F	44	91174	0	9.57e-17
contig1	47	24557	F	47	249050	-1	2.11e-16
contig1	47	113155	F	47	141929	-1	2.11e-16
contig1	47	141929	F	47	155174	-1	2.11e-16
contig1	47	210055	F	47	230008	-1	2.11e-16
contig1	47	296616	F	47	301658	-1	2.11e-16
contig1	43	215124	F	43	290073	0	3.83e-16
contig1	42	21059	F	42	291968	0	1.53e-15
contig1	42	276184	F	42	276199	0	1.53e-15
contig1	45	2573	F	45	273257	-1	3.23e-15
contig1	41	76100	F	41	159102	0	6.13e-15
contig1	41	210052	F	41	293057	0	6.13e-15
contig1	41	288241	F	41	291965	0	6.13e-15
contig1	50	26274	F	50	277287	-3	1.24e-14
contig1	47	71861	F	47	246135	-2	1.46e-14
contig1	40	42597	F	40	137986	0	2.45e-14
contig1	40	186155	F	40	271515	0	2.45e-14
contig1	39	293076	F	39	301666	0	9.8e-14
contig1	48	3555	F	48	250325	-3	1.75e-13
contig1	38	21059	F	38	288244	0	3.92e-13
contig1	38	64619	F	38	251368	0	3.92e-13
contig1	38	200477	F	38	231651	0	3.92e-13
contig1	41	75547	F	41	276532	-1	7.54e-13
contig1	41	166925	F	41	282323	-1	7.54e-13
contig1	37	3566	F	37	250336	0	1.57e-12
contig1	37	95221	F	37	277298	0	1.57e-12
contig1	37	210065	F	37	230018	0	1.57e-12
contig1	37	276184	F	37	276204	0	1.57e-12
contig1	40	61702	F	40	276526	-1	2.94e-12
contig1	36	233036	F	36	233974	0	6.27e-12
contig1	35	2583	F	35	273267	0	2.51e-11
contig1	35	26577	F	35	67280	0	2.51e-11
contig1	35	26577	F	35	165522	0	2.51e-11
contig1	35	36962	F	35	236456	0	2.51e-11
contig1	35	131565	F	35	280934	0	2.51e-11
contig1	38	61677	F	38	297015	-1	4.47e-11
contig1	38	230008	F	38	293060	-1	4.47e-11
contig1	38	297015	F	38	302723	-1	4.47e-11
contig1	34	54977	F	34	235614	0	1e-10
contig1	34	61708	F	34	75547	0	1e-10
contig1	34	113033	F	34	113491	0	1e-10
contig1	34	113033	F	34	155510	0	1e-10
contig1	34	113491	F	34	155052	0	1e-10
contig1	34	155052	F	34	155510	0	1e-10
contig1	34	208252	F	34	280246	0	1e-10
contig1	43	18977	F	43	131863	-3	1.28e-10
contig1	37	26285	F	37	95221	-1	1.74e-10
contig1	33	2572	F	33	27164	0	4.02e-10
contig1	33	42856	F	33	210052	0	4.02e-10
contig1	33	42856	F	33	293057	0	4.02e-10
contig1	33	211631	F	33	269087	0	4.02e-10
contig1	33	230099	F	33	269118	0	4.02e-10
contig1	33	249764	F	33	296616	0	4.02e-10
contig1	33	278793	F	33	293225	0	4.02e-10
contig1	42	18978	F	42	286534	-3	4.75e-10
contig1	39	226230	F	39	286558	-2	6.54e-10
contig1	36	11335	F	36	82477	-1	6.78e-10
contig1	36	18143	F	36	131904	-1	6.78e-10
contig1	36	82339	F	36	82477	-1	6.78e-10
contig1	36	82477	F	36	165346	-1	6.78e-10
contig1	32	21068	F	32	208261	0	1.61e-09
contig1	32	165588	F	32	234728	0	1.61e-09
contig1	32	165607	F	32	186163	0	1.61e-09
contig1	32	165607	F	32	271523	0	1.61e-09
contig1	32	208261	F	32	291977	0	1.61e-09
contig1	32	276184	F	32	276209	0	1.61e-09
contig1	38	165553	F	38	290227	-2	2.48e-09
contig1	35	245852	F	35	308518	-1	2.64e-09
contig1	35	249757	F	35	280233	-1	2.64e-09
contig1	31	18400	F	31	296640	0	6.43e-09
contig1	31	64550	F	31	165607	0	6.43e-09
contig1	31	64550	F	31	186163	0	6.43e-09
contig1	31	64550	F	31	271523	0	6.43e-09
contig1	31	166935	F	31	282333	0	6.43e-09
contig1	31	186162	F	31	235091	0	6.43e-09
contig1	31	215125	F	31	278793	0	6.43e-09
contig1	31	215125	F	31	293225	0	6.43e-09
contig1	31	235091	F	31	271522	0	6.43e-09
contig1	31	278793	F	31	290074	0	6.43e-09
contig1	31	290074	F	31	293225	0	6.43e-09
contig1	34	17558	F	34	301483	-1	1.02e-08
contig1	34	249763	F	34	301657	-1	1.02e-08
contig1	34	297030	F	34	297145	-1	1.02e-08
contig1	30	18400	F	30	293092	0	2.57e-08
contig1	30	25106	F	30	243347	0	2.57e-08
contig1	30	64550	F	30	235092	0	2.57e-08
contig1	30	67251	F	30	76103	0	2.57e-08
contig1	30	67251	F	30	159105	0	2.57e-08
contig1	30	165607	F	30	235092	0	2.57e-08
contig1	30	166890	F	30	215126	0	2.57e-08
contig1	30	166890	F	30	278794	0	2.57e-08
contig1	30	166890	F	30	290075	0	2.57e-08
contig1	30	166890	F	30	293226	0	2.57e-08
contig1	36	27165	F	36	273257	-2	3.56e-08
contig1	33	186537	F	33	243372	-1	3.98e-08
contig1	38	269087	F	38	277312	-3	8.93e-08
contig1	37	47022	F	37	119198	-3	3.29e-07
contig1	37	138882	F	37	138921	-3	3.29e-07
contig1	37	211626	F	37	277307	-3	3.29e-07
contig1	34	26253	F	34	42596	-2	5.07e-07
contig1	31	141471	F	31	141528	-1	5.98e-07
contig1	36	51151	F	36	211627	-3	1.21e-06
contig1	36	103181	F	36	247171	-3	1.21e-06
contig1	36	126742	F	36	126763	-3	1.21e-06
contig1	36	214315	F	36	318112	-3	1.21e-06
contig1	36	284589	F	36	293242	-3	1.21e-06
contig1	33	26254	F	33	137986	-2	1.91e-06
contig1	30	323	F	30	356	-1	2.31e-06
contig1	30	42859	F	30	230008	-1	2.31e-06
contig1	30	59840	F	30	231897	-1	2.31e-06
contig1	30	67311	F	30	290227	-1	2.31e-06
contig1	30	131110	F	30	132154	-1	2.31e-06
contig1	30	165563	F	30	166051	-1	2.31e-06
contig1	30	208260	F	30	288252	-1	2.31e-06
contig1	30	230058	F	30	269388	-1	2.31e-06
contig1	30	280240	F	30	296616	-1	2.31e-06
contig1	30	297143	F	30	302771	-1	2.31e-06
contig1	35	224874	F	35	293242	-3	4.44e-06
contig1	32	34272	F	32	204105	-2	7.17e-06
contig1	32	99773	F	32	188582	-2	7.17e-06
contig1	32	209586	F	32	288806	-2	7.17e-06
contig1	32	224875	F	32	276547	-2	7.17e-06
contig1	32	276547	F	32	284590	-2	7.17e-06
contig1	34	51139	F	34	72058	-3	1.62e-05
contig1	34	57823	F	34	258999	-3	1.62e-05
contig1	34	103184	F	34	286533	-3	1.62e-05
contig1	31	2593	F	31	99710	-2	2.69e-05
contig1	31	11487	F	31	234708	-2	2.69e-05
contig1	31	26300	F	31	293253	-2	2.69e-05
contig1	31	42626	F	31	296659	-2	2.69e-05
contig1	31	55261	F	31	288541	-2	2.69e-05
contig1	31	99006	F	31	99691	-2	2.69e-05
contig1	31	113374	F	31	142153	-2	2.69e-05
contig1	31	142153	F	31	155393	-2	2.69e-05
contig1	31	224885	F	31	277313	-2	2.69e-05
contig1	31	280239	F	31	301657	-2	2.69e-05
contig1	33	18978	F	33	103185	-3	5.92e-05
contig1	33	31923	F	33	66724	-3	5.92e-05
contig1	33	60966	F	33	186161	-3	5.92e-05
contig1	33	60966	F	33	271521	-3	5.92e-05
contig1	33	103185	F	33	131864	-3	5.92e-05
contig1	33	187148	F	33	198512	-3	5.92e-05
contig1	33	211616	F	33	269392	-3	5.92e-05
contig1	30	18978	F	30	34270	-2	0.000101
contig1	30	18980	F	30	204105	-2	0.000101
contig1	30	26249	F	30	288236	-2	0.000101
contig1	30	26295	F	30	265219	-2	0.000101
contig1	30	34269	F	30	286533	-2	0.000101
contig1	30	42596	F	30	288240	-2	0.000101
contig1	30	75560	F	30	276545	-2	0.000101
contig1	30	99006	F	30	276536	-2	0.000101
contig1	30	131864	F	30	290227	-2	0.000101
contig1	30	131866	F	30	204105	-2	0.000101
contig1	30	204105	F	30	286536	-2	0.000101
contig1	30	230018	F	30	293070	-2	0.000101
contig1	30	276182	F	30	276212	-2	0.000101
contig1	30	286534	F	30	290227	-2	0.000101
contig1	32	26300	F	32	284600	-3	0.000215
contig1	32	27727	F	32	67340	-3	0.000215
contig1	32	27727	F	32	286574	-3	0.000215
contig1	32	42598	F	32	291966	-3	0.000215
contig1	32	51155	F	32	269087	-3	0.000215
contig1	32	95220	F	32	265208	-3	0.000215
contig1	32	131908	F	32	243349	-3	0.000215
contig1	32	137987	F	32	288242	-3	0.000215
contig1	32	137987	F	32	291966	-3	0.000215
contig1	32	186161	F	32	234685	-3	0.000215
contig1	32	208250	F	32	301662	-3	0.000215
contig1	32	230077	F	32	278794	-3	0.000215
contig1	32	230077	F	32	293226	-3	0.000215
contig1	32	234685	F	32	271521	-3	0.000215
contig1	32	234686	F	32	235091	-3	0.000215
contig1	32	265216	F	32	277305	-3	0.000215
contig1	32	276547	F	32	293243	-3	0.000215
contig1	31	60967	F	31	235091	-3	0.00078
contig1	31	60968	F	31	64550	-3	0.00078
contig1	31	60968	F	31	165607	-3	0.00078
contig1	31	132715	F	31	292781	-3	0.00078
contig1	31	234695	F	31	271531	-3	0.00078
contig1	31	251546	F	31	259784	-3	0.00078
contig1	30	9674	F	30	9707	-3	0.00282
contig1	30	18151	F	30	243353	-3	0.00282
contig1	30	18663	F	30	169757	-3	0.00282
contig1	30	21059	F	30	42600	-3	0.00282
contig1	30	21059	F	30	137989	-3	0.00282
contig1	30	21063	F	30	280250	-3	0.00282
contig1	30	26248	F	30	210080	-3	0.00282
contig1	30	26294	F	30	211626	-3	0.00282
contig1	30	34270	F	30	131864	-3	0.00282
contig1	30	47594	F	30	259003	-3	0.00282
contig1	30	47617	F	30	57850	-3	0.00282
contig1	30	48560	F	30	67346	-3	0.00282
contig1	30	48560	F	30	286580	-3	0.00282
contig1	30	55012	F	30	269144	-3	0.00282
contig1	30	61712	F	30	99006	-3	0.00282
contig1	30	64550	F	30	234687	-3	0.00282
contig1	30	67311	F	30	131864	-3	0.00282
contig1	30	67311	F	30	286534	-3	0.00282
contig1	30	75551	F	30	99006	-3	0.00282
contig1	30	75558	F	30	224871	-3	0.00282
contig1	30	75558	F	30	284586	-3	0.00282
contig1	30	95228	F	30	265216	-3	0.00282
contig1	30	99026	F	30	211637	-3	0.00282
contig1	30	99690	F	30	276535	-3	0.00282
contig1	30	103185	F	30	290227	-3	0.00282
contig1	30	103187	F	30	204105	-3	0.00282
contig1	30	114938	F	30	251219	-3	0.00282
contig1	30	131864	F	30	165553	-3	0.00282
contig1	30	142359	F	30	288276	-3	0.00282
contig1	30	142429	F	30	249069	-3	0.00282
contig1	30	165553	F	30	286534	-3	0.00282
contig1	30	165607	F	30	234687	-3	0.00282
contig1	30	166890	F	30	230077	-3	0.00282
contig1	30	170468	F	30	200324	-3	0.00282
contig1	30	208250	F	30	249768	-3	0.00282
contig1	30	208252	F	30	296622	-3	0.00282
contig1	30	215126	F	30	230077	-3	0.00282
contig1	30	230077	F	30	290075	-3	0.00282
contig1	30	233055	F	30	289256	-3	0.00282
contig1	30	246068	F	30	256678	-3	0.00282
contig1	30	249772	F	30	293076	-3	0.00282
contig1	30	269086	F	30	288278	-3	0.00282
contig1	30	277297	F	30	280983	-3	0.00282
contig1	30	277310	F	30	288277	-3	0.00282
contig1	30	280250	F	30	291972	-3	0.00282
contig1	30	280255	F	30	288253	-3	0.00282
contig1	30	297028	F	30	302771	-3	0.00282
contig2	34	13606	P	34	13606	-2	1.22e-08
contig2	30	1956	P	30	4979	-1	5.56e-08
contig2	31	10083	P	31	24346	-2	6.47e-07
contig2	31	38696	P	31	45942	-3	1.88e-05
contig2	30	10073	P	30	27297	-3	6.78e-05
contig2	69	21656	F	69	47378	0	2.05e-33
contig2	31	17010	F	31	23213	-2	6.47e-07
contig2	32	322	F	32	21691	-3	5.17e-06
contig2	32	322	F	32	47413	-3	5.17e-06
contig3	98	29054	P	98	42668	0	5.12e-51
contig3	42	7245	P	42	40385	-3	8.24e-12
contig3	30	24168	P	30	37015	-1	4.02e-08

## Sheet: Table S4
Table S4 The homologous DNA fragment in the B. chinensis mitochondrial genome.
Number	Mitochondrial genome	% Identity	Alignment Length	Mismatches	Gap Openings	Alignment start (chloroplast genome)	Alignment end (chloroplast genome)	Alignment start (mitochondrial genome)	Alignment end (mitochondrial genome)	E-value	Bit Score	MTPT annotation
MTPT1	Chromosome1	99.27	137	1	0	107586	107722	28710	28574	7.42e-65	248	partial trnR-ACG
	Chromosome1	99.27	137	1	0	129136	129272	28574	28710	7.42e-65	248	partial trnR-ACG
MTPT2	Chromosome1	98.529	136	2	0	133212	133347	171207	171072	1.24e-62	241	partial trnA-UGC
	Chromosome1	98.529	136	2	0	103511	103646	171072	171207	1.24e-62	241	partial trnA-UGC
MTPT3	Chromosome1	98.182	440	3	2	133411	133850	171083	170649	0	763	partial trnA-UGC
	Chromosome1	98.182	440	3	2	103008	103447	170649	171083	0	763	partial trnA-UGC
MTPT4	Chromosome1	97.619	84	2	0	108047	108130	232947	232864	1e-33	145	complete trnN-GUU
	Chromosome1	97.619	84	2	0	128728	128811	232864	232947	1e-33	145	complete trnN-GUU
MTPT5	Chromosome1	97.531	81	2	0	153198	153278	33040	32960	4.66e-32	139	complete trnH-GUG
	Chromosome1	97.531	81	2	0	83580	83660	32960	33040	4.66e-32	139	complete trnH-GUG
MTPT6	Chromosome1	96	50	2	0	45030	45079	214311	214360	7.97e-15	82.4	partial trnS-GGA
MTPT7	Chromosome1	93.478	46	3	0	39164	39209	2449	2494	6.2e-11	69.4	partial psaB
MTPT8	Chromosome1	93.333	60	0	1	50600	50659	57752	57807	6.16e-16	86.1	partial ndhC
MTPT9	Chromosome1	93.243	74	5	0	52445	52518	119123	119050	3.65e-23	110	partial trnM-CAU
MTPT10	Chromosome1	89.796	147	10	3	65776	65921	146896	147038	2.12e-45	183	complete trnW-CCA
MTPT11	Chromosome1	87.269	542	59	4	38730	39271	151125	151656	8.22e-174	610	partial psaB
MTPT12	Chromosome1	84.028	288	25	8	34685	34965	226722	226995	1.23e-67	257	partial psbC
MTPT13	Chromosome1	80.645	124	8	3	45035	45149	318113	318229	7.97e-15	82.4	partial trnS-GGA
MTPT14	Chromosome1	74.121	1109	153	70	49150	50227	56729	57734	5.54e-91	335	partial ndhJ;partial ndhK
MTPT15	Chromosome2	99.27	137	1	0	129136	129272	45127	44991	1.15e-65	248	partial trnR-ACG
	Chromosome2	99.27	137	1	0	107586	107722	44991	45127	1.15e-65	248	partial trnR-ACG
MTPT16	Chromosome2	97.674	43	1	0	144376	144418	5659	5617	2.07e-13	75	partial ycf2
	Chromosome2	97.674	43	1	0	92440	92482	5617	5659	2.07e-13	75	partial ycf2
MTPT17	Chromosome2	94.34	53	3	0	148640	148692	29941	29889	1.24e-15	82.4	partial ycf2
	Chromosome2	94.34	53	3	0	88166	88218	29889	29941	1.24e-15	82.4	partial ycf2
MTPT18	Chromosome2	86.577	298	21	13	81328	81613	24257	24547	1.45e-84	311	partial rpl16
MTPT19	Chromosome2	84.296	554	47	22	51539	52078	25721	26248	6.18e-143	505	partial trnV-UAC
MTPT20	Chromosome2	79.581	191	14	7	51317	51505	24966	25133	4.38e-25	113	IGS(ndhC-trnV-UAC)

## Sheet: Table S5
Table S5 GenBank accession numbers for mitochondrial genomes of 20 species used in phylogenetic analysis.
Order	Latin Name	Accession
Asparagales	Iris domestica
	Chlorophytum comosum	MW411187.1
	Crocus sativus	OL804177.1
	Asparagus officinalis	NC_053642.1
	Allium cepa	NC_030100.1
	Hemerocallis citrina	MZ726801_3.1
	Apostasia shenzhenica	NC_077647.1
Liliales	Lilium davidii var. unicolor	MT985331_46.1
	Lilium pumilum	MT985347_63.1
	Lilium tsingtauense	OP973783_810.1
Arecales	Cocos nucifera	NC_031696.1
	Phoenix dactylifera	NC_016740.1
Alismatales	Pinellia ternata	OQ948332.1
	Zantedeschia aethiopica	NC_073008.1
	Zostera japonica	NC_068803.1
	Butomus umbellatus	NC_021399.1
	Stratiotes aloides	NC_035317.1
	Spirodela polyrhiza	NC_017840.1
Ranunculales	Aconitum kusnezoffii	NC_053920.1
	Anemone maxima	NC_053368.1

## Sheet: Table S6
Table S6 RNA editing sites identified in mitochondrial protein-coding genes of B. chinensis.
Gene	Base position	Amino position	Codon change	Amino change	Left motifs	Edited site	Right motifs	Probability
atp1	1292	431	CCC->CUC	Pro->Leu	TGCAAGGCTGACAGAAGTGC	C	CAAACAACCACAATATTCAC	0.998
atp4	56	19	CCA->CUA	Pro->Leu	GATGCTATTTGCTGCTATTC	C	ATCTATTTGTGCATCAAGTC	1
atp4	59	20	UCU->UUU	Ser->Phe	GCTATTTGCTGCTATTCCAT	C	TATTTGTGCATCAAGTCCGA	0.993
atp4	71	24	UCA->UUA	Ser->Leu	TATTCCATCTATTTGTGCAT	C	AAGTCCGAAGAAGATCTCAA	0.997
atp4	76	26	CCG->UCG	Pro->Ser	CATCTATTTGTGCATCAAGT	C	CGAAGAAGATCTCAATCTAT	1
atp4	89	30	UCA->UUA	Ser->Leu	ATCAAGTCCGAAGAAGATCT	C	AATCTATAATGAAGAAATGA	1
atp4	118	40	CGU->UGU	Arg->Cys	ATGAAGAAATGATAGTAGCT	C	GTTGTTTTATAGGCTTTCTC	0.984
atp4	215	72	UCG->UUG	Ser->Leu	CGAGTCTATTCAGGAAGAAT	C	GCAGCAATTCTCCAATCCTA	0.995
atp4	227	76	UCC->UUC	Ser->Phe	GGAAGAATCGCAGCAATTCT	C	CAATCCTAACGAAGTCATTC	1
atp4	248	83	CCU->CUU	Pro->Leu	CAATCCTAACGAAGTCATTC	C	TCCGGAATCCAATGAAGAAC	0.999
atp4	251	84	CCG->CUG	Pro->Leu	TCCTAACGAAGTCATTCCTC	C	GGAATCCAATGAAGAACAAC	0.98
atp4	395	132	UCA->UUA	Ser->Leu	CCGAAACCTAAATGTAAAGT	C	AGCAACACTTCTAAATGCCA	0.995
atp4	416	139	ACU->AUU	Thr->Ile	AGCAACACTTCTAAATGCCA	C	TTCTTCCCGTCGCATCCGTC	0.986
atp6	37	13	CCA->UCA	Pro->Ser	TTTATTTCTCATTCACAAAT	C	CATCCTTGTCTATGCTGCTA	0.999
atp6	47	16	UCU->UUU	Ser->Phe	ATTCACAAATCCATCCTTGT	C	TATGCTGCTAACTCTCGGTT	0.999
atp6	116	39	UCA->UUA	Ser->Leu	GAAAAAGGGAGGGGGAAAGT	C	AGTGCCAAATGCTTGGCAAT	1
atp6	154	52	CAU->UAU	His->Tyr	AATCCTTGGTAGAGCTTATT	C	ATGATTTCGTGCCGAACCCG	0.999
atp6	167	56	CCG->CUG	Pro->Leu	GCTTATTCATGATTTCGTGC	C	GAACCCGGTAAACGAACAAA	0.998
atp6	173	58	CCG->CUG	Pro->Leu	TCATGATTTCGTGCCGAACC	C	GGTAAACGAACAAATAGGTG	0.995
atp6	224	75	UCC->UUC	Ser->Phe	AAATGTTAAACAAAAGTTTT	C	CCCTCGCATCTCGGTCACTT	0.995
atp6	229	77	CGC->UGC	Arg->Cys	TTAAACAAAAGTTTTCCCCT	C	GCATCTCGGTCACTTTTACT	0.999
atp6	236	79	UCG->UUG	Ser->Leu	AAAGTTTTCCCCTCGCATCT	C	GGTCACTTTTACTTTTTCGT	0.983
atp6	254	85	UCG->UUG	Ser->Leu	CTCGGTCACTTTTACTTTTT	C	GTTATTTCGTAATCCCCAGG	0.998
atp6	262	88	CGU->UGU	Arg->Cys	CTTTTACTTTTTCGTTATTT	C	GTAATCCCCAGGGTATGATA	0.999
atp6	269	90	CCC->CUU	Pro->Leu	TTTTTCGTTATTTCGTAATC	C	CCAGGGTATGATACCCTTTA	0.985
atp6	270	90	CCC->CUU	Pro->Leu	TTTTCGTTATTTCGTAATCC	C	CAGGGTATGATACCCTTTAG	0.973
atp6	401	134	UCA->UUA	Ser->Leu	GCTTCATTTTTTTAGCTTCT	C	ATTACCCGCAGGAGTCCCAC	1
atp6	460	154	CCU->UCU	Pro->Ser	TAGTACTCCTTGAGCTAATC	C	CTCATTGTTTTCGTGCATTA	0.999
atp6	463	155	CAU->UAU	His->Tyr	TACTCCTTGAGCTAATCCCT	C	ATTGTTTTCGTGCATTAAGC	1
atp6	485	162	UCA->UUA	Ser->Leu	TTGTTTTCGTGCATTAAGCT	C	AGGAATACGTTTATTTGCTA	1
atp6	527	176	UCA->UUA	Ser->Leu	TATGATGGCCGGTCATAGTT	C	AGTAAAGATTTTAAGTGGGT	1
atp6	548	183	UCU->UUU	Ser->Phe	AGTAAAGATTTTAAGTGGGT	C	TGCTTGGACTATGCTATTTA	1
atp6	599	200	CCU->CUU	Pro->Leu	TCTTTATTTCATAGGAGATC	C	TGGTCCTTTATTTATAGTTC	0.998
atp6	635	212	CCG->CUG	Pro->Leu	AGTTCTAGCATTAACCGGTC	C	GGAATTAGGTGTAGCTATAT	0.997
atp6	656	219	UCA->UUA	Ser->Leu	GGAATTAGGTGTAGCTATAT	C	ACAAGCTCATGTTTCTACGA	0.998
atp6	664	222	CAU->UAU	His->Tyr	GTGTAGCTATATCACAAGCT	C	ATGTTTCTACGATCTCAATC	0.99
atp6	671	224	UCU->UUU	Ser->Phe	TATATCACAAGCTCATGTTT	C	TACGATCTCAATCTGTATTT	0.997
atp6	680	227	UCA->UUA	Ser->Leu	AGCTCATGTTTCTACGATCT	C	AATCTGTATTTACTTGAATG	1
atp6	707	236	ACA->AUA	Thr->Ile	TATTTACTTGAATGATGCTA	C	AAATCTCCATCAAAATGAGT	1
atp6	718	240	CAA->UAA	Gln->End	ATGATGCTACAAATCTCCAT	C	AAAATGAGTCATTTCATAAT	0.983
atp8	54	18	CUC->CUU	Leu->Leu	CAATTCTTCTGGTTATGCCT	C	TTCTTTTTTACATTTTATAT	0.939
atp8	197	66	UCG->UUG	Ser->Leu	CGCGTCTTTGGAAGATATCT	C	GAGAAAAGGTTTTCGCACCT	0.963
atp8	265	89	CAG->UAG	Gln->End	CTGAAGTATCCCAATGGTGT	C	AGACCGTCGCCTTCTTGGTA	0.914
atp8	359	120	CCC->CUC	Pro->Leu	AGGAATAGAAAGCCAGATTC	C	CTATTTGATCTCGAAGTTCT	0.994
atp8	385	129	CAC->UAC	His->Tyr	TGATCTCGAAGTTCTCATTT	C	ACACTTTTTCCAGTCGGATC	0.906
atp9	20	7	UCA->UUA	Ser->Leu	GATGTTAGAAGGTGCTAAAT	C	AATAGGTGCCGGAGCAGCTA	1
atp9	81	27	GUC->GUU	Val->Val	GCTGTCGGTATTGGAAACGT	C	TTCAGTTCCTCGATTCATTC	0.949
atp9	90	30	UCC->UCU	Ser->Ser	ATTGGAAACGTCTTCAGTTC	C	TCGATTCATTCCGTGGCGCG	0.983
atp9	92	31	UCG->UUG	Ser->Leu	TGGAAACGTCTTCAGTTCCT	C	GATTCATTCCGTGGCGCGAA	0.997
atp9	134	45	UCA->UUA	Ser->Leu	TCCATCATTAGCTAAACAAT	C	ATTTGGTTATGCCATTTTGG	1
atp9	191	64	UCA->UUA	Ser->Leu	AGCAATTGCATTGTTTGCCT	C	AATGATGGCCTTTCTGATCT	0.901
atp9	205	69	CUG->UUG	Leu->Leu	TTGCCTCAATGATGGCCTTT	C	TGATCTTATTCGTCTTCCGA	0.995
ccmB	28	10	CAU->UAU	His->Tyr	GACTCTTTCTTGAACTATTT	C	ATAAGCAGATCTTCCCCTCT	0.985
ccmB	43	15	CCC->UCC	Pro->Ser	TATTTCATAAGCAGATCTTC	C	CCTCTACACCAATCACGAGT	0.992
ccmB	87	29	AUC->AUU	Ile->Ile	TTATTATTCCTATCGTATAT	C	GTGGTAACGCCCTTAATGAT	0.937
ccmB	128	43	UCA->UUA	Ser->Leu	AGGTTTTGAAAAACACTTTT	C	ATGTCATTCCCATTTAGGTC	0.997
ccmB	137	46	UCC->UUC	Ser->Phe	AAAACACTTTTCATGTCATT	C	CCATTTAGGTCCGATTCGGA	0.988
ccmB	148	50	CCG->UUG	Pro->Leu	CATGTCATTCCCATTTAGGT	C	CGATTCGGATCCCTCCGTTG	0.989
ccmB	149	50	CCG->UUG	Pro->Leu	ATGTCATTCCCATTTAGGTC	C	GATTCGGATCCCTCCGTTGT	0.996
ccmB	154	52	CGG->UGG	Arg->Trp	ATTCCCATTTAGGTCCGATT	C	GGATCCCTCCGTTGTTTCCC	0.982
ccmB	160	54	CCU->UCU	Pro->Ser	ATTTAGGTCCGATTCGGATC	C	CTCCGTTGTTTCCCTTTCTT	0.953
ccmB	164	55	CCG->CUG	Pro->Leu	AGGTCCGATTCGGATCCCTC	C	GTTGTTTCCCTTTCTTCCCG	0.986
ccmB	172	58	CCC->UCC	Pro->Ser	TTCGGATCCCTCCGTTGTTT	C	CCTTTCTTCCCGAACCTTTT	0.984
ccmB	193	65	CCU->UUU	Pro->Phe	CCTTTCTTCCCGAACCTTTT	C	CTCGAAATGAGAAAGAAGAT	0.949
ccmB	194	65	CCU->UUU	Pro->Phe	CTTTCTTCCCGAACCTTTTC	C	TCGAAATGAGAAAGAAGATG	0.995
ccmB	286	96	CGG->UGG	Arg->Trp	TTCTACAATTGGTAGGTCAC	C	GGGTTATTCAAATAAGTCGT	0.999
ccmB	304	102	CGU->UGU	Arg->Cys	ACCGGGTTATTCAAATAAGT	C	GTGTTTTCCGTGGTTTTCCC	0.996
ccmB	313	105	CGU->UGU	Arg->Cys	TTCAAATAAGTCGTGTTTTC	C	GTGGTTTTCCCATGTTACAA	0.999
ccmB	338	113	CCG->CUG	Pro->Leu	TTTTCCCATGTTACAACTTC	C	GTACCAATTCGATCGATCCG	0.954
ccmB	367	123	CGG->UGG	Arg->Trp	TCGATCGATCCGGAATGGAT	C	GGTTAAACATTCTATTAGGG	0.988
ccmB	379	127	CUA->UUA	Leu->Leu	GAATGGATCGGTTAAACATT	C	TATTAGGGAGCCCGGTCTTG	0.938
ccmB	392	131	CCG->CUG	Pro->Leu	AAACATTCTATTAGGGAGCC	C	GGTCTTGACTCTTCTGTGTG	1
ccmB	424	142	CGU->UGU	Arg->Cys	TTCTGTGTGGTATTCATTCT	C	GTTTGGCTCTTGGAATCACA	0.998
ccmB	461	154	UCG->UUG	Ser->Leu	CACATCCGGTTGGAACAGCT	C	GCAAAATCCAACCACTTCAC	0.943
ccmB	469	157	CCA->UUA	Pro->Leu	GTTGGAACAGCTCGCAAAAT	C	CAACCACTTCACCTACTTCA	0.997
ccmB	470	157	CCA->UUA	Pro->Leu	TTGGAACAGCTCGCAAAATC	C	AACCACTTCACCTACTTCAT	0.996
ccmB	479	160	UCA->UUA	Ser->Leu	CTCGCAAAATCCAACCACTT	C	ACCTACTTCATTGCCCCCAA	0.985
ccmB	488	163	UCA->UUA	Ser->Leu	TCCAACCACTTCACCTACTT	C	ATTGCCCCCAACCCTTTCCC	0.976
ccmB	496	166	CCA->UUA	Pro->Leu	CTTCACCTACTTCATTGCCC	C	CAACCCTTTCCCGTACCTCT	0.932
ccmB	497	166	CCA->UUA	Pro->Leu	TTCACCTACTTCATTGCCCC	C	AACCCTTTCCCGTACCTCTA	0.99
ccmB	506	169	UCC->UUC	Ser->Phe	TTCATTGCCCCCAACCCTTT	C	CCGTACCTCTATTGAAACAG	0.955
ccmB	508	170	CGU->UGU	Arg->Cys	CATTGCCCCCAACCCTTTCC	C	GTACCTCTATTGAAACAGAA	0.987
ccmB	545	182	UCA->UUA	Ser->Leu	AGAATGGTTTCATGTTCTTT	C	ATTGATTGGTTATTCCTCTC	0.997
ccmB	560	187	UCC->UUC	Ser->Phe	TCTTTCATTGATTGGTTATT	C	CTCTCCGTTCGTATCTCCTT	0.995
ccmB	563	188	UCU->UUU	Ser->Phe	TTCATTGATTGGTTATTCCT	C	TCCGTTCGTATCTCCTTATC	0.977
ccmB	566	189	CCG->CUG	Pro->Leu	ATTGATTGGTTATTCCTCTC	C	GTTCGTATCTCCTTATCCAA	0.994
ccmB	578	193	CCU->CUU	Pro->Leu	TTCCTCTCCGTTCGTATCTC	C	TTATCCAATTTCGGTCTCGA	0.999
ccmB	590	197	UCG->UUG	Ser->Leu	CGTATCTCCTTATCCAATTT	C	GGTCTCGATTAGTTCACAAG	0.986
ccmB	605	202	UCA->UUA	Ser->Leu	AATTTCGGTCTCGATTAGTT	C	ACAAGATTGAATGGCCAAGT	0.986
ccmC	5	2	UCC->UUC	Ser->Phe	AGGACAAAATTCTCACATGT	C	CGTTTCGTTATTACAACCTT	0.988
ccmC	76	26	CGG->UGG	Arg->Trp	CGAAAATTCTCATTGGATCT	C	GGTTGTTCTTAACAGCGATG	0.999
ccmC	103	35	CAU->UAU	His->Tyr	TCTTAACAGCGATGGCTATT	C	ATTTAAGTCTTCGGGTAGCA	0.999
ccmC	115	39	CGG->UGG	Arg->Trp	TGGCTATTCATTTAAGTCTT	C	GGGTAGCACCACCAGATCTT	0.989
ccmC	161	54	CCG->CUG	Pro->Leu	GGGTGGAAATTCTCGTATTC	C	GTATGTACATGTTCCTGCGG	0.999
ccmC	179	60	GCG->GUG	Ala->Val	TCCGTATGTACATGTTCCTG	C	GGCTCGGATGAGTATAGTAG	0.994
ccmC	184	62	CGG->UGG	Arg->Trp	ATGTACATGTTCCTGCGGCT	C	GGATGAGTATAGTAGTTTAT	0.998
ccmC	227	76	UCC->UUC	Ser->Phe	CGCAACGGCTATAAACAGTT	C	CTTGTTCCCATTAACAAAAC	0.997
ccmC	236	79	CCA->CUA	Pro->Leu	TATAAACAGTTCCTTGTTCC	C	ATTAACAAAACATCCCCTTT	0.977
ccmC	299	100	UCU->UUU	Ser->Phe	TACAGAAATTGGTGCTTTTT	C	TACTTTGTTTACCTTAGTTA	0.97
ccmC	331	111	CGG->UGG	Arg->Trp	CCTTAGTTACTGGGGGGTTT	C	GGGGAAGGCCTATGTGGGGT	0.999
ccmC	358	120	CGG->UGG	Arg->Trp	GGCCTATGTGGGGTACCTTT	C	GGGTGTGGGATGCTCGTTTA	0.999
ccmC	399	133	UUC->UUU	Phe->Phe	ACTTCTGTATTCATCTTGTT	C	CTTATTTACCTGGGTGCACT	0.99
ccmC	400	134	CUU->UUU	Leu->Phe	CTTCTGTATTCATCTTGTTC	C	TTATTTACCTGGGTGCACTG	0.998
ccmC	421	141	CGU->UGU	Arg->Cys	TTATTTACCTGGGTGCACTG	C	GTTTTCAAAAGCTTCCTGTC	0.999
ccmC	436	146	CCU->UCU	Pro->Ser	CACTGCGTTTTCAAAAGCTT	C	CTGTCGAACCGGCTCCTATT	0.998
ccmC	446	149	CCG->CUG	Pro->Leu	TCAAAAGCTTCCTGTCGAAC	C	GGCTCCTATTTCAATCCGTG	0.999
ccmC	451	151	CCU->UCU	Pro->Ser	AGCTTCCTGTCGAACCGGCT	C	CTATTTCAATCCGTGCTGGA	0.999
ccmC	458	153	UCA->UUA	Ser->Leu	TGTCGAACCGGCTCCTATTT	C	AATCCGTGCTGGACCGATCG	0.979
ccmC	463	155	CGU->UGU	Arg->Cys	AACCGGCTCCTATTTCAATC	C	GTGCTGGACCGATCGATATA	0.999
ccmC	467	156	GCU->GUU	Ala->Val	GGCTCCTATTTCAATCCGTG	C	TGGACCGATCGATATACCAA	0.992
ccmC	473	158	CCG->CUG	Pro->Leu	TATTTCAATCCGTGCTGGAC	C	GATCGATATACCAATAATCA	0.995
ccmC	497	166	UCU->UUU	Ser->Phe	CGATATACCAATAATCAAGT	C	TCCAGTCAACTGGTGGAATA	0.999
ccmC	499	167	CCA->UCA	Pro->Ser	ATATACCAATAATCAAGTCT	C	CAGTCAACTGGTGGAATACA	0.997
ccmC	521	174	UCG->UUG	Ser->Leu	AGTCAACTGGTGGAATACAT	C	GCATCAACCTGGGAGCATTA	0.999
ccmC	548	183	UCU->UUU	Ser->Phe	ACCTGGGAGCATTAGCCGAT	C	TGGTACATCAATACATGTTC	0.994
ccmC	568	190	CCU->UCU	Pro->Ser	CTGGTACATCAATACATGTT	C	CTATGCCCATTCCAATCTTG	0.999
ccmC	575	192	CCC->CUC	Pro->Leu	ATCAATACATGTTCCTATGC	C	CATTCCAATCTTGTCCAACT	0.982
ccmC	591	197	UCC->UCU	Ser->Ser	ATGCCCATTCCAATCTTGTC	C	AACTTTGCTAACTCCCCCTT	0.987
ccmC	605	202	UCC->UUC	Ser->Phe	CTTGTCCAACTTTGCTAACT	C	CCCCTTCTCCACCCGTATCT	0.998
ccmC	608	203	CCC->CUC	Pro->Leu	GTCCAACTTTGCTAACTCCC	C	CTTCTCCACCCGTATCTTCT	0.973
ccmC	614	205	UCC->UUU	Ser->Phe	CTTTGCTAACTCCCCCTTCT	C	CACCCGTATCTTCTTCGTTC	0.992
ccmC	615	205	UCC->UUU	Ser->Phe	TTTGCTAACTCCCCCTTCTC	C	ACCCGTATCTTCTTCGTTCT	0.979
ccmC	624	208	AUC->AUU	Ile->Ile	TCCCCCTTCTCCACCCGTAT	C	TTCTTCGTTCTGGAAACACG	0.9
ccmC	630	210	UUC->UUU	Phe->Phe	TTCTCCACCCGTATCTTCTT	C	GTTCTGGAAACACGTCTTCC	0.916
ccmC	650	217	CCU->CUU	Pro->Leu	CGTTCTGGAAACACGTCTTC	C	TATTCCATCTTTTCCCGAAT	0.982
ccmC	656	219	CCA->CUA	Pro->Leu	GGAAACACGTCTTCCTATTC	C	ATCTTTTCCCGAATATACCT	0.994
ccmC	665	222	CCC->CUC	Pro->Leu	TCTTCCTATTCCATCTTTTC	C	CGAATATACCTTAACGGAAG	0.974
ccmFC	298	100	CCC->UCC	Pro->Ser	CTCAACGATTGCCTTTGGGT	C	CCGAACTCCATATAGGTAAG	0.999
ccmFC	365	122	UCU->UUU	Ser->Phe	TCATTTACATGGACCCACTT	C	TCATTCCATTTGTGGGAATT	0.997
ccmFC	635	212	CCA->CUA	Pro->Leu	AGTGGCTATACATACAAATC	C	ATTTACGGATCTATATGCTC	0.997
ccmFC	655	219	CCG->UUG	Pro->Leu	CATTTACGGATCTATATGCT	C	CGATTGGAACTGGAAGTTCC	0.995
ccmFC	656	219	CCG->UUG	Pro->Leu	ATTTACGGATCTATATGCTC	C	GATTGGAACTGGAAGTTCCA	0.998
ccmFC	755	252	UCG->UUG	Ser->Leu	AGGATTTCTCTTGGCTTCAT	C	GGGAGGCTCGCGTAGTTTGT	0.994
ccmFC	811	271	CGA->UGA	Arg->End	AGGATAAGTTGCATTGGGAT	C	GAGAAAGTTCCGTGGAGTTC	0.994
ccmFN	38	13	CCG->CUG	Pro->Leu	CTCTCATTATTCGTTATTTC	C	GGGTCTTTTTGTTGCATTCA	0.991
ccmFN	98	33	CCU->CUU	Pro->Leu	ACCAGCGTTTGGTGCAGCAC	C	TGCATTTTGGTGCATTCTTC	1
ccmFN	121	41	CCU->UCU	Pro->Ser	CATTTTGGTGCATTCTTCTT	C	CTTTCCTTGGTCTTTCGTTC	0.995
ccmFN	137	46	UCG->UUG	Ser->Leu	TCTTCCTTTCCTTGGTCTTT	C	GTTCCGTCATATTCCTAATA	0.985
ccmFN	142	48	CGU->UGU	Arg->Cys	CTTTCCTTGGTCTTTCGTTC	C	GTCATATTCCTAATAACTTA	0.987
ccmFN	151	51	CCU->UCU	Pro->Ser	GTCTTTCGTTCCGTCATATT	C	CTAATAACTTATCCAATTAC	0.99
ccmFN	248	83	UCA->UUA	Ser->Leu	TCATGAGGGTAGTATTTTAT	C	ATGGTGTTGGATCCCAAGTT	0.998
ccmFN	263	88	CCA->CUA	Pro->Leu	TTTATCATGGTGTTGGATCC	C	AAGTTTTTATGGATTCCTTC	1
ccmFN	283	95	CUU->UUU	Leu->Phe	CAAGTTTTTATGGATTCCTT	C	TTTGTTACCGGGGTCGACCC	0.995
ccmFN	354	118	GUC->GUU	Val->Val	TATAGACCTAGCGCCTTTGT	C	TCGAACTTTGTGAAGAACTC	0.957
ccmFN	689	230	CCU->CUU	Pro->Leu	CATTGCTTTGTTTTTCTCTC	C	TTTCCTATCAGCGAGTTCTG	0.999
ccmFN	698	233	UCA->UUA	Ser->Leu	GTTTTTCTCTCCTTTCCTAT	C	AGCGAGTTCTGATCCTTTTG	0.977
ccmFN	736	246	CGU->UGU	Arg->Cys	TTGTTCGAAATTTCTTCGTT	C	GTACCGAACCGCTTGCAGAA	0.998
ccmFN	758	253	UCA->UUA	Ser->Leu	TACCGAACCGCTTGCAGAAT	C	AAATCCTGTTCCACAAGATC	0.981
ccmFN	770	257	CCA->CUA	Pro->Leu	TGCAGAATCAAATCCTGTTC	C	ACAAGATCCTATATCAGCTA	0.999
ccmFN	785	262	UCA->UUA	Ser->Leu	TGTTCCACAAGATCCTATAT	C	AGCTATACATCCTCCTCGCA	0.967
ccmFN	802	268	CGC->UGC	Arg->Cys	TATCAGCTATACATCCTCCT	C	GCATTTATGCCGGAGACGTA	0.999
ccmFN	934	312	CGC->UGC	Arg->Cys	AAAAGAATGGGACGCAGCTT	C	GCTCTGCTGGATGCGTCGGA	0.911
ccmFN	1258	420	CGG->UGG	Arg->Trp	GAATTTGGATCTTGACATGT	C	GGTTGTTTTTAACCGTAGGC	0.994
ccmFN	1283	428	UCG->UUG	Ser->Leu	GTTTTTAACCGTAGGCATCT	C	GCCAGGAAGTTGGTGGGCTC	0.998
ccmFN	1286	429	CCA->CUA	Pro->Leu	TTTAACCGTAGGCATCTCGC	C	AGGAAGTTGGTGGGCTCATC	0.999
ccmFN	1303	435	CAU->UAU	His->Tyr	CGCCAGGAAGTTGGTGGGCT	C	ATCATGAATTAGGTCGGGGT	0.999
ccmFN	1318	440	CGG->UGG	Arg->Trp	GGGCTCATCATGAATTAGGT	C	GGGGTGGCTGGTGGTTTCGG	0.999
ccmFN	1336	446	CGG->UGG	Arg->Trp	GTCGGGGTGGCTGGTGGTTT	C	GGGATCCCGTAGAAAATGCG	0.999
ccmFN	1369	457	CGG->UGG	Arg->Trp	AAAATGCGTCTTTTATGCCT	C	GGGTATTAGCCACAGCTCGT	0.998
ccmFN	1387	463	CGU->UGU	Arg->Cys	CTCGGGTATTAGCCACAGCT	C	GTATTCATTCAGTAATTCTA	0.996
ccmFN	1430	477	UCG->UUG	Ser->Leu	CCTTCTTCATTCTTGGACCT	C	GCTTCTTAATATTTTGACTC	0.993
ccmFN	1432	478	CUU->UUU	Leu->Phe	TTCTTCATTCTTGGACCTCG	C	TTCTTAATATTTTGACTCTT	0.995
ccmFN	1450	484	CUU->UUU	Leu->Phe	CGCTTCTTAATATTTTGACT	C	TTCCATGCTGTGTCTCAGGA	0.964
ccmFN	1454	485	CCA->CUA	Pro->Leu	TCTTAATATTTTGACTCTTC	C	ATGCTGTGTCTCAGGAACCT	0.991
ccmFN	1466	489	UCA->UUA	Ser->Leu	GACTCTTCCATGCTGTGTCT	C	AGGAACCTTTTCAATACGGT	1
ccmFN	1501	501	CCC->UCC	Pro->Ser	TACGGTCCGGATTGCTAGCT	C	CCGTTCATAGTTCTGCTACA	0.999
ccmFN	1514	505	UCU->UUU	Ser->Phe	GCTAGCTCCCGTTCATAGTT	C	TGCTACAGATGATACACGAG	1
ccmFN	1549	517	CGG->UGG	Arg->Trp	CACGAGGAAGATTTTTATGG	C	GGTTCTTCCTTCTAATTACA	0.962
cob	118	40	CCG->UCG	Pro->Ser	GTTATTGGTGGGGGTTCGGT	C	CGTTAGCTGGTATTTGTTTA	1
cob	178	60	CAC->UAC	His->Tyr	GCGTTTTTTTAGCTATGCAT	C	ACACACCTCATGTGGATCTA	0.999
cob	286	96	CUC->UUC	Leu->Phe	CTAATGGGGCAAGTATGTTT	C	TCATTGTGGTTCACCTTCAT	0.999
cob	298	100	CAC->UAC	His->Tyr	GTATGTTTCTCATTGTGGTT	C	ACCTTCATATTTTTCGTGGT	0.999
cob	325	109	CAU->UAU	His->Tyr	ATATTTTTCGTGGTCTATAT	C	ATGCGAGTTATAGCAGTCCT	1
cob	419	140	CCA->CUA	Pro->Leu	AGCTTTTATAGGATACGTAC	C	ACCTTGGGGTCAGATGAGCT	1
cob	564	188	CUC->CUU	Leu->Leu	TTAAATCGTTTTTTTAGTCT	C	CATCATTTACTCCCCCTTAT	0.999
cob	568	190	CAU->UAU	His->Tyr	ATCGTTTTTTTAGTCTCCAT	C	ATTTACTCCCCCTTATTTTA	0.993
cob	580	194	CUU->UUU	Leu->Phe	GTCTCCATCATTTACTCCCC	C	TTATTTTAGTAGGCGCCAGT	0.998
cob	680	227	UCU->UUU	Ser->Phe	AGAGATGGAAAAAATTGCTT	C	TTACCCTTATTTTTATGTAA	0.999
cob	715	239	CGG->UGG	Arg->Trp	ATGTAAAGGATCTAGTAGGT	C	GGGTAGCTTTTGCTATCTTT	0.999
cob	808	270	CCC->UCC	Pro->Ser	ATATACCTGCTAATCCGATG	C	CCACCCCGCCTCATATTGTG	1
cob	853	285	CAU->UAU	His->Tyr	AATGGTATTTCCTACCGATC	C	ATGCCATTCTTCGCAGTATA	0.998
cob	908	303	CCA->CUA	Pro->Leu	AGGTGTAGCCGCAATAGCAC	C	AGTTTCTATATCTCTGTTGG	0.993
cob	914	305	UCU->UUU	Ser->Phe	AGCCGCAATAGCACCAGTTT	C	TATATCTCTGTTGGCTTTAC	0.999
cob	982	328	CAC->UAC	His->Tyr	GTTCAAGTTTTCGCCCGATT	C	ACCAAGGAATCTTTTGGTTG	1
cob	1015	339	CGC->UGC	Arg->Cys	TTTGGTTGCTTTTGGCGGAT	C	GCTTGTTACTAGGTTGGATC	1
cob	1124	375	CCG->CUG	Pro->Leu	CTTTGCCATAACGCCCATTC	C	GGGACGGGTTGGAAGAGGAA	0.988
cox1	197	66	UCU->UUU	Ser->Phe	TTTAATAACGGCTCACGCTT	C	TTTAATGATCTTTTTTATGG	1
cox1	242	81	UCU->UUU	Ser->Phe	GCCGGCGATGATAGGTGGAT	C	TGGTAATTGGTTTGTTCCGA	0.999
cox1	854	285	CCU->CUU	Pro->Leu	CATGATCAGTATAGGTGTTC	C	TGGATCTCTTGTTCGGGCTC	0.978
cox1	860	287	UCU->UUU	Ser->Phe	CAGTATAGGTGTTCCTGGAT	C	TCTTGTTCGGGCTCATCATA	0.997
cox1	868	290	CGG->UGG	Arg->Trp	GTGTTCCTGGATCTCTTGTT	C	GGGCTCATCATATGTTTACT	0.988
cox1	1037	346	UCC->UUC	Ser->Phe	CATGTTATTTGCTGTAGGGT	C	CATCTTTTTGTTCACCATAG	0.999
cox1	1186	396	CAC->UAC	His->Tyr	TTGCTTTATTTGCAGGATTT	C	ACTATTGGGTGGGTAAAATC	1
cox1	1259	420	UCU->UUU	Ser->Phe	AATCCATTTTTGGATCACTT	C	TTTCGGGGTTAATCTGACCC	1
cox1	1279	427	CUC->UUC	Leu->Phe	CTTTCGGGGTTAATCTGACC	C	TCTTTCCCATGCATTTCTTA	0.994
cox1	1402	468	CGU->UGU	Arg->Cys	ATATATCCGTAGTTGGGATT	C	GTCGTTTCTTCGTGGTCGTC	0.997
cox1	1405	469	CGU->UGU	Arg->Cys	TATCCGTAGTTGGGATTCGT	C	GTTTCTTCGTGGTCGTCACA	1
cox1	1433	478	UCA->UUA	Ser->Leu	CGTGGTCGTCACAATCACTT	C	AAGCAGTGGAAACAACAAAA	0.989
cox1	1446	482	AAC->AAU	Asn->Asn	ATCACTTCAAGCAGTGGAAA	C	AACAAAAGATGTGCTCCAAG	0.997
cox1	1489	497	CCA->UCA	Pro->Ser	CTTGGGCTGTTGAACAGAAT	C	CAACCACACTTGAATGGATG	0.997
cox2	45	15	AUC->AUU	Ile->Ile	GAATGGCTATTCCTCACAAT	C	GCTCCTTGTGATGCTGCGGA	0.958
cox2	50	17	CCU->CUU	Pro->Leu	GCTATTCCTCACAATCGCTC	C	TTGTGATGCTGCGGAACCAT	0.931
cox2	83	28	UCU->UUU	Ser->Phe	GGAACCATGGCAATTAGGAT	C	TCAAGACGCAGCAACACCTA	1
cox2	173	58	UCA->UUA	Ser->Leu	TCTGATTTTGGTTTTCGTAT	C	ACGGATCTTGGTTCGCGCTT	0.993
cox2	175	59	CGG->UGG	Arg->Trp	TGATTTTGGTTTTCGTATCA	C	GGATCTTGGTTCGCGCTTTA	1
cox2	265	89	CGG->UGG	Arg->Trp	GAACTACTATTGAGATTATT	C	GGACCATATTTCCAAGTATC	0.955
cox2	391	131	CGG->UGG	Arg->Trp	CTATTGGACATCAATGGTAT	C	GGACTTATGAGTATTCGGAC	0.999
cox2	455	152	ACG->AUG	Thr->Met	ACTCACTTTTGACAGTTATA	C	GATTCCAGAAGATGATCCAG	0.999
cox2	473	158	CCA->CUA	Pro->Leu	TACGATTCCAGAAGATGATC	C	AGAATTGGGTCAATCACGTT	1
cox2	488	163	UCA->UUA	Ser->Leu	TGATCCAGAATTGGGTCAAT	C	ACGTTTATTAGAAGTGGACA	1
cox2	556	186	CCU->UCU	Pro->Ser	ATCTACGTATGATTGTAACA	C	CTGCTGATGTACCTCATAGT	0.999
cox2	569	190	CCU->CUU	Pro->Leu	TGTAACACCTGCTGATGTAC	C	TCATAGTTGGGCTGTACCTT	0.996
cox2	593	198	UCA->UUA	Ser->Leu	TAGTTGGGCTGTACCTTCCT	C	AGGTGTCAAATGTGATGCTG	1
cox2	626	209	UCA->UUA	Ser->Leu	TGATGCTGTACCTGGTCGTT	C	AAATCAGACCTCCATTTCGG	0.997
cox2	644	215	UCG->UUG	Ser->Leu	TTCAAATCAGACCTCCATTT	C	GGTACAACGAGAAGGAGTTT	0.99
cox2	688	230	CGU->UGU	Arg->Cys	ATGGTCAGTGCAGTGAGATT	C	GTGGAACTAATCATGCCTTT	0.999
cox2	710	237	ACG->AUG	Thr->Met	TGGAACTAATCATGCCTTTA	C	GCCTATCGTCGTAGAAGCTG	1
cox2	733	245	CCU->UCU	Pro->Ser	CTATCGTCGTAGAAGCTGTT	C	CTTTGAAAGATTATGGTTCT	0.999
cox2	754	252	CGG->UGG	Arg->Trp	CTTTGAAAGATTATGGTTCT	C	GGGTATCCAATCAATCCATC	0.95
matR	26	9	CCC->CUC	Pro->Leu	AGAGGCGATCAGAATGGTAC	C	CGAATCCATTTACGATCCCG	1
matR	32	11	UCC->UUC	Ser->Phe	GATCAGAATGGTACCCGAAT	C	CATTTACGATCCCGAGTTTC	0.908
matR	193	65	CCA->UCA	Pro->Ser	TCGACCGACATCGATTCATC	C	CAATCTTTAAGGAAGAGATC	0.984
matR	326	109	CCA->CUA	Pro->Leu	TGTACTACTATCGGCCCTAC	C	AGGCAACATCTACCTACACA	0.995
matR	382	128	CAC->UAC	His->Tyr	TAGGGAGGATCCGACAGAAG	C	ACGAAATTCCTCTTGTTCTG	0.986
matR	1070	357	CCC->CUC	Pro->Leu	ACGGAGTACGGTAGAATTCC	C	CGGTACGGTCATTCGGGAAG	0.999
matR	1681	561	CGG->UGG	Arg->Trp	GCGACGGAGACATAGTAAAT	C	GGTCCGCGGGCATCGCGATA	0.999
matR	1685	562	UCC->UUC	Ser->Phe	CGGAGACATAGTAAATCGGT	C	CGCGGGCATCGCGATAAGTC	0.998
matR	1706	569	CCU->CUU	Pro->Leu	CGCGGGCATCGCGATAAGTC	C	TCTGTCCTACTACAGGTGCT	1
matR	1740	580	UAC->UAU	Tyr->Tyr	AGGTGCTGCGACAACCTTTA	C	CAAGTCCGAACGATTGTCGA	0.998
matR	1762	588	CAC->UAC	His->Tyr	AAGTCCGAACGATTGTCGAC	C	ACCAGATCCGCTGGTCTGCT	0.983
matR	1832	611	CCA->CUA	Pro->Leu	TTCGGCGCGGAATATAATCC	C	AAAGTACCCCAAAGACTCAA	0.996
matR	1840	614	CCC->UCC	Pro->Ser	GGAATATAATCCCAAAGTAC	C	CCAAAGACTCAAATATAGTA	1
matR	1850	617	UCA->UUA	Ser->Leu	CCCAAAGTACCCCAAAGACT	C	AAATATAGTAAATAAAGAAG	0.998
mttB	244	82	CGG->UGG	Arg->Trp	AAGTTCGAATCCGTTCTCTT	C	GGATATTGCTCGGTCTTCTT	0.937
mttB	292	98	CCG->UCG	Pro->Ser	GGTTTACGTCTTACTGGTTC	C	CGGAAGAGTCCATTTTTCTA	0.998
mttB	302	101	UCC->UUC	Ser->Phe	TTACTGGTTCCCGGAAGAGT	C	CATTTTTCTATTAGCTAAAC	0.994
mttB	382	128	CCG->UCG	Pro->Ser	CACAATTAACGGAGGCCTTA	C	CGACATATCTTGCAACCTCT	0.997
mttB	403	135	CUA->UUA	Leu->Leu	CGACATATCTTGCAACCTCT	C	TAATTGCATGCTCTTACTTC	0.973
mttB	442	148	CAU->UAU	His->Tyr	TCGTCTTTCCCTTACTAAGT	C	ATCAAATTTGGTGCTTTTTG	0.982
mttB	526	176	CGC->UGC	Arg->Cys	TCTTCTATTTAAGTGCTTCT	C	GCTTCTCCTTCTTCCTGTTC	0.973
mttB	553	185	CCU->UUU	Pro->Phe	CCTTCTTCCTGTTCCTAACT	C	CTTCCCGGGTAGTTCCCAAT	0.979
mttB	554	185	CCU->UUU	Pro->Phe	CTTCTTCCTGTTCCTAACTC	C	TTCCCGGGTAGTTCCCAATC	0.999
mttB	559	187	CGG->UGG	Arg->Trp	TCCTGTTCCTAACTCCTTCC	C	GGGTAGTTCCCAATCTTTGG	0.987
mttB	667	223	CUU->UUU	Leu->Phe	ATGACTATATCATCTTCACT	C	TTCGTATTTCGTTCATTTCA	0.91
mttB	728	243	CCA->CUA	Pro->Leu	TGTCATTGTGATCTCTTTGC	C	AGAAAGAAGGGGTCTTTCTG	0.999
mttB	840	280	AUC->AUU	Ile->Ile	CCAGATATCTGGTGCCAAAT	C	GTCGCTCCTTTCCTTATTTC	0.9
mttB	847	283	CCU->UCU	Pro->Ser	TCTGGTGCCAAATCGTCGCT	C	CTTTCCTTATTTCTTCGATC	0.987
mttB	863	288	UCG->UUG	Ser->Leu	CGCTCCTTTCCTTATTTCTT	C	GATCATAGAGTTGGCTATCT	0.998
nad1	2	1	ACG->AUG	Thr->Met	AGTGAATAGAAAATCGAAAA	C	GTACATTGCTGTTCCAGCGG	0.978
nad1	167	56	UCG->UUG	Ser->Leu	ACAACCTCTAGCAGATGGTT	C	GAAATTGATTCTAAAAGAAC	1
nad1	215	72	UCC->UUC	Ser->Phe	ACCAAGTAGTGCTAATTTCT	C	CCTTTTTAGAATGGCTCCAG	1
nad1	265	89	CGG->UGG	Arg->Trp	TTATGTTAAGTCTGGTCGCT	C	GGGCCGTTGTACCTTTTGAT	0.999
nad1	307	103	CCG->UUG	Pro->Leu	ATGGTATGGTATTGTCAGAT	C	CGAACATAGGGCTACTTTAT	0.995
nad1	308	103	CCG->UUG	Pro->Leu	TGGTATGGTATTGTCAGATC	C	GAACATAGGGCTACTTTATT	1
nad1	376	126	CGG->UGG	Arg->Trp	ATGGAATTATTATAGCAGGT	C	GGTCTAGTAATTCGAAATAT	0.999
nad1	436	146	CCU->UCU	Pro->Ser	GATCTGCAGCTCAAATGGTC	C	CTTATGAAGTCTCTATTGGT	0.998
nad1	490	164	CCC->UCU	Pro->Ser	CTGTACTAATATGTGTAGGT	C	CCTGTAATTCGAGTGAGATT	1
nad1	492	164	CCC->UCU	Pro->Ser	GTACTAATATGTGTAGGTCC	C	TGTAATTCGAGTGAGATTGT	0.987
nad1	500	167	UCG->UUG	Ser->Leu	ATGTGTAGGTCCCTGTAATT	C	GAGTGAGATTGTCATGGCGC	1
nad1	536	179	UCC->UUU	Ser->Phe	GGCGCAAAAGCAGATATGGT	C	CGGTATTCCCTTGTTCCCCG	0.997
nad1	537	179	UCC->UUU	Ser->Phe	GCGCAAAAGCAGATATGGTC	C	GGTATTCCCTTGTTCCCCGT	0.988
nad1	555	185	CCC->CCU	Pro->Pro	TCCGGTATTCCCTTGTTCCC	C	GTATTGGTTATGTTCCTTAT	0.997
nad1	571	191	CUU->UUU	Leu->Phe	TCCCCGTATTGGTTATGTTC	C	TTATTCCTCGTCTAGCAGAA	0.989
nad1	577	193	CCU->UCU	Pro->Ser	TATTGGTTATGTTCCTTATT	C	CTCGTCTAGCAGAAACTAAT	0.999
nad1	580	194	CGU->UGU	Arg->Cys	TGGTTATGTTCCTTATTCCT	C	GTCTAGCAGAAACTAATCGA	1
nad1	608	203	UCU->UUU	Ser->Phe	AGAAACTAATCGAGCTCCGT	C	TGATCTCCCAGAAGCGGAAG	1
nad1	635	212	UCA->UUA	Ser->Leu	CCCAGAAGCGGAAGCGGAAT	C	AGTTGCAGGCTATAATGTAG	0.996
nad1	674	225	UCU->UUU	Ser->Phe	AGAATATTCTTCAATGGGGT	C	TGCTCTTTTTTTTTTGGGAG	1
nad1	725	242	CCA->CUA	Pro->Leu	TATGATCTTAATGAGCGGTC	C	ATGCACATCGCTCTCTCCAG	0.98
nad1	734	245	UCG->UUG	Ser->Leu	AATGAGCGGTCCATGCACAT	C	GCTCTCTCCAGGAGGTTGGC	0.992
nad1	740	247	UCU->UUU	Ser->Phe	CGGTCCATGCACATCGCTCT	C	TCCAGGAGGTTGGCCGCCTA	1
nad1	743	248	CCA->CUA	Pro->Leu	TCCATGCACATCGCTCTCTC	C	AGGAGGTTGGCCGCCTATCC	0.999
nad1	755	252	CCG->CUG	Pro->Leu	GCTCTCTCCAGGAGGTTGGC	C	GCCTATCCTAGATCTTCCCA	0.995
nad1	779	260	UCC->UUC	Ser->Phe	TATCCTAGATCTTCCCATTT	C	CAAGAAGATCCCGGGCTCGA	1
nad1	823	275	CUU->UUU	Leu->Phe	GGTTTAGTATCAAGGTGATT	C	TTTTTCCGTTCCTATATATA	0.964
nad1	830	277	CCG->CUG	Pro->Leu	TATCAAGGTGATTCTTTTTC	C	GTTCCTATATATATGGGTCC	1
nad1	893	298	CCU->CUU	Pro->Leu	TTATGATCAATTAATGGGAC	C	TGGCCGGAAAGTGTTCTTGC	1
nad1	898	300	CGG->UGG	Arg->Trp	ATCAATTAATGGGACCTGGC	C	GGAAAGTGTTCTTGCCTCTA	0.999
nad1	928	310	CGG->UGG	Arg->Trp	TCTTGCCTCTATCATTAGCT	C	GGGTAGTCCCCGTTTCTGGT	0.999
nad1	937	313	CCC->UCC	Pro->Ser	TATCATTAGCTCGGGTAGTC	C	CCGTTTCTGGTGTTTCAGTC	0.993
nad1	953	318	UCA->UUA	Ser->Leu	AGTCCCCGTTTCTGGTGTTT	C	AGTCACCTTTCGATGGCTCC	0.997
nad2	26	9	UCC->UUC	Ser->Phe	CAATCTTTTTTTAGCGGTTT	C	CCCAGAGATCTTTATCATTA	0.996
nad2	214	72	CGG->UGG	Arg->Trp	TAACTATTGCCCATTTATTC	C	GGAATCATCTTTTTAGGAGG	0.998
nad2	223	75	CUU->UUU	Leu->Phe	CCCATTTATTCCGGAATCAT	C	TTTTTAGGAGGGACAATTTT	0.995
nad2	266	89	CCA->CUA	Pro->Leu	ATATTTCTGCCAAATCCTTC	C	ATTATTCAGTACGGCTGGTA	0.997
nad2	273	91	UUC->UUU	Phe->Phe	TGCCAAATCCTTCCATTATT	C	AGTACGGCTGGTACCATTTC	0.934
nad2	311	104	UCC->UUC	Ser->Phe	TTCGATGTGTTTCGATTTTT	C	CGAAGAAGAAAGGTTTGATG	0.982
nad2	341	114	UCC->UUC	Ser->Phe	AAGGTTTGATGCTTTTGAAT	C	CATTGTATTAATTCCACTTC	0.993
nad2	356	119	CCA->CUA	Pro->Leu	TGAATCCATTGTATTAATTC	C	ACTTCCTACTCGCAGTATGC	0.996
nad2	361	121	CCU->UCU	Pro->Ser	CCATTGTATTAATTCCACTT	C	CTACTCGCAGTATGCTCTTA	0.997
nad2	367	123	CGC->UGC	Arg->Cys	TATTAATTCCACTTCCTACT	C	GCAGTATGCTCTTAATGATC	0.954
nad2	394	132	CAU->UAU	His->Tyr	TGCTCTTAATGATCTCGGCT	C	ATGATTCAATTGCCATGTAT	0.997
nad2	401	134	UCA->UUA	Ser->Leu	AATGATCTCGGCTCATGATT	C	AATTGCCATGTATTTAGCTA	0.992
nad2	428	143	CCU->CUU	Pro->Leu	CATGTATTTAGCTATTGAGC	C	TCAAAGTTTATGTTTTTATG	0.999
nad2	497	166	UCG->UUG	Ser->Leu	ATTTTCCACGGAAGCCGGCT	C	GAAATATTTGATCTTAGGTG	0.999
nad2	543	181	UUC->UUU	Phe->Phe	TCCTCTGGAATATTATTGTT	C	GGTTGTTCCATGATCTATGG	0.974
nad2	662	221	UCU->UUU	Ser->Phe	TATTTTTATGGGGATTCTAT	C	TATCGCTGTAGGATCCCTAT	0.999
nad2	677	226	UCC->UUC	Ser->Phe	TCTATCTATCGCTGTAGGAT	C	CCTATTCAAGATCACTGCAG	0.997
nad2	703	235	CUU->UUU	Leu->Phe	TCAAGATCACTGCAGTTCCT	C	TTCATATGTGGGCACCTGAT	1
nad2	788	263	UCU->UUU	Ser->Phe	TGCGCCTAAAATCTCTATTT	C	TGCAAATATGTCACGTCTTT	0.968
nad2	800	267	UCA->UUA	Ser->Leu	CTCTATTTCTGCAAATATGT	C	ACGTCTTTCTATTGTTGGTT	0.916
nad2	809	270	UCU->UUU	Ser->Phe	TGCAAATATGTCACGTCTTT	C	TATTGTTGGTTCCTATGGAG	0.99
nad2	920	307	CCU->CUU	Pro->Leu	CCAAACGAAAGTCAAAAGAC	C	TCTAGCTCATAGTTCGATTG	0.998
nad2	928	310	CAU->UAU	His->Tyr	AAGTCAAAAGACCTCTAGCT	C	ATAGTTCGATTGGACATGTA	0.998
nad2	958	320	CGU->UGU	Arg->Cys	TTGGACATGTAGGTTATATT	C	GTACTGGTTTATCATGTGGA	0.999
nad2	962	321	ACU->AUU	Thr->Ile	ACATGTAGGTTATATTCGTA	C	TGGTTTATCATGTGGAACCA	0.991
nad2	1028	343	UCA->UUA	Ser->Leu	TGGTATATTTATTTATGCAT	C	AATGACGATAGATGCATTCG	0.999
nad2	1057	353	CCA->UUA	Pro->Leu	TAGATGCATTCGCCATAGTT	C	CAGCATTACGGCAAACCCGT	0.996
nad2	1058	353	CCA->UUA	Pro->Leu	AGATGCATTCGCCATAGTTC	C	AGCATTACGGCAAACCCGTG	0.995
nad2	1127	376	UCG->UUG	Ser->Leu	AGCCAAAACGAATCCTATTT	C	GGCTATGACCTTCTCCATTA	0.999
nad2	1246	416	CCA->UCA	Pro->Ser	GTGGGGCTTACTTCCTAGCC	C	CAGTGGGAGTAGTGACTAGC	0.995
nad2	1276	426	CGU->UGU	Arg->Cys	TAGTGACTAGCGTTATAGGT	C	GTTTTTATTATATACGCTTA	1
nad2	1298	433	GCG->GUG	Ala->Val	TTTTTATTATATACGCTTAG	C	GAAAAGAATGTTTTTTGATA	1
nad2	1400	467	UCA->UUA	Ser->Leu	GACTTCCTCTTTCATTACTT	C	ATCCTTTCCATATCCCTCTC	0.99
nad2	1403	468	UCC->UUC	Ser->Phe	TTCCTCTTTCATTACTTCAT	C	CTTTCCATATCCCTCTCCCT	0.99
nad2	1408	470	CCA->UUA	Pro->Leu	CTTTCATTACTTCATCCTTT	C	CATATCCCTCTCCCTTGTTC	0.993
nad2	1409	470	CCA->UUA	Pro->Leu	TTTCATTACTTCATCCTTTC	C	ATATCCCTCTCCCTTGTTCG	0.994
nad2	1416	472	CCC->CCU	Pro->Pro	ACTTCATCCTTTCCATATCC	C	TCTCCCTTGTTCGATCTTAC	0.954
nad2	1457	486	UCA->UUA	Ser->Leu	TCATCAAATGGCACTCAGTT	C	ATATCTGTAAGTTCGATCAT	0.999
nad3	5	2	UCG->UUG	Ser->Leu	GAAGTGGGCTTTAGTGATGT	C	GGAATTTGCACCTATTTGTA	0.996
nad3	44	15	CCG->CUG	Pro->Leu	TATCTATTTAGTGATCAGTC	C	GCTAGTTTCTTTGATCCCAC	1
nad3	61	21	CCA->UUA	Pro->Leu	GTCCGCTAGTTTCTTTGATC	C	CACTCGGTGTTCCTTTTCTA	0.937
nad3	62	21	CCA->UUA	Pro->Leu	TCCGCTAGTTTCTTTGATCC	C	ACTCGGTGTTCCTTTTCTAT	0.992
nad3	124	42	CAC->UAC	His->Tyr	ATCCAGAAAAATTGTCGGCC	C	ACGAATGTGGTTCCGATCCC	0.998
nad3	137	46	UCC->UUC	Ser->Phe	GTCGGCCCACGAATGTGGTT	C	CGATCCCTCCGGTGATGCCA	1
nad3	146	49	UCC->UUC	Ser->Phe	CGAATGTGGTTCCGATCCCT	C	CGGTGATGCCAGAAGTCGTT	0.998
nad3	208	70	CCU->UUU	Pro->Phe	TTTCTATTTTATTTATTATC	C	CTGATCCGGAAGTGACCTTT	0.999
nad3	209	70	CCU->UUU	Pro->Phe	TTCTATTTTATTTATTATCC	C	TGATCCGGAAGTGACCTTTT	0.998
nad3	215	72	CCG->CUG	Pro->Leu	TTTATTTATTATCCCTGATC	C	GGAAGTGACCTTTTCTTCTC	0.972
nad3	230	77	UCU->UUU	Ser->Phe	TGATCCGGAAGTGACCTTTT	C	TTCTCCTTGGGCAGTACCTC	0.998
nad3	233	78	UCU->UUU	Ser->Phe	TCCGGAAGTGACCTTTTCTT	C	TCCTTGGGCAGTACCTCCCA	0.975
nad3	247	83	CCU->UCU	Pro->Ser	TTTCTTCTCCTTGGGCAGTA	C	CTCCCAACAAGATTGATCCG	0.991
nad3	251	84	CCC->CUC	Pro->Leu	TTCTCCTTGGGCAGTACCTC	C	CAACAAGATTGATCCGTTTG	0.996
nad3	266	89	CCG->CUG	Pro->Leu	ACCTCCCAACAAGATTGATC	C	GTTTGGATCTTGGTCCATGA	1
nad3	275	92	UCU->UUU	Ser->Phe	CAAGATTGATCCGTTTGGAT	C	TTGGTCCATGATGGCCTTTT	0.998
nad3	317	106	UCU->UUU	Ser->Phe	ATTGATTTTGACGATTGGGT	C	TCTCTATGAATGGAAAAGGG	0.996
nad3	344	115	UCG->UUG	Ser->Leu	TGAATGGAAAAGGGGTGCTT	C	GGATCGGGAGTAAACTAGTG	1
nad4	29	10	UCC->UUC	Ser->Phe	ACATTTCTGTGAATGCTATT	C	CGATCTAAGTGGTCCTATTC	1
nad4	44	15	CCU->CUU	Pro->Leu	CTATTCCGATCTAAGTGGTC	C	TATTCCGTGTCCCGTGCTAG	0.997
nad4	50	17	CCG->CUG	Pro->Leu	CGATCTAAGTGGTCCTATTC	C	GTGTCCCGTGCTAGGAAGCA	0.999
nad4	74	25	ACU->AUU	Thr->Ile	TCCCGTGCTAGGAAGCATTA	C	TCCTCTTTTCATTCCAAATT	0.997
nad4	77	26	CCU->CUU	Pro->Leu	CGTGCTAGGAAGCATTACTC	C	TCTTTTCATTCCAAATTCAA	0.999
nad4	107	36	CCG->CUG	Pro->Leu	TCCAAATTCAAGAATACGAC	C	GATACGATTGATTGGTCTGT	0.999
nad4	154	52	CCC->UCC	Pro->Ser	CTCTTATTACTTTTTTGTAT	C	CCCCTGTTCCTCGGATACAA	0.999
nad4	158	53	CCU->CUU	Pro->Leu	TATTACTTTTTTGTATCCCC	C	TGTTCCTCGGATACAATTCG	0.997
nad4	164	55	CCU->CUU	Pro->Leu	TTTTTTGTATCCCCCTGTTC	C	TCGGATACAATTCGATCCTT	0.994
nad4	166	56	CGG->UGG	Arg->Trp	TTTTGTATCCCCCTGTTCCT	C	GGATACAATTCGATCCTTCT	1
nad4	197	66	UCU->UUU	Ser->Phe	CGATCCTTCTACGGCCAAAT	C	TCAATTTGTGGAAAGCCTTC	0.998
nad4	317	106	UCA->UUA	Ser->Leu	TCTGATCCCTATTTGCATTT	C	AGTGGGTTGGTCTGGTATGA	0.999
nad4	362	121	ACU->AUU	Thr->Ile	TTATGGGAAAGAGTATATTA	C	TGCATCTCTAATTCGTGAAT	0.997
nad4	368	123	UCU->UUU	Ser->Phe	GAAAGAGTATATTACTGCAT	C	TCTAATTCGTGAATTTCTAA	0.994
nad4	376	126	CGU->UGU	Arg->Cys	ATATTACTGCATCTCTAATT	C	GTGAATTTCTAATGATCGCC	0.986
nad4	401	134	UCC->UUC	Ser->Phe	ATTTCTAATGATCGCCGTGT	C	CCGCATGCTGGATCCTCTAC	0.998
nad4	403	135	CGC->UGC	Arg->Cys	TTCTAATGATCGCCGTGTCC	C	GCATGCTGGATCCTCTACTA	0.999
nad4	416	139	CCU->CUU	Pro->Leu	CGTGTCCCGCATGCTGGATC	C	TCTACTATTCTATGTTCTTC	0.98
nad4	433	145	CUU->UUU	Leu->Phe	ATCCTCTACTATTCTATGTT	C	TTCCCGAAAGCGTGCCAATC	0.999
nad4	436	146	CCC->UUC	Pro->Phe	CTCTACTATTCTATGTTCTT	C	CCGAAAGCGTGCCAATCCCT	0.999
nad4	437	146	CCC->UUC	Pro->Phe	TCTACTATTCTATGTTCTTC	C	CGAAAGCGTGCCAATCCCTA	0.992
nad4	449	150	CCA->CUA	Pro->Leu	TGTTCTTCCCGAAAGCGTGC	C	AATCCCTATGTTCATTATTA	0.995
nad4	533	178	UCA->UUA	Ser->Leu	TCAGTTTTTCCTATATACTT	C	ACTTGGATCAGTTTTTATGC	0.943
nad4	566	189	CCG->CUG	Pro->Leu	TTTTATGCTATTAGCTATTC	C	GTTGATTCTTCTCCAAACAG	0.999
nad4	599	200	UCA->UUA	Ser->Leu	CCAAACAGGAACCACCGATT	C	ACAAATCTTATTAACCACAG	0.999
nad4	659	220	UCU->UUU	Ser->Phe	AATCTTTCTATGGATTGCTT	C	TTTCGCCTCTTTCGCCGTCA	0.999
nad4	767	256	CCU->CUU	Pro->Leu	CGTCATCTTGGCAGGAATTC	C	TTTAAAATTGGGAACCTACG	0.999
nad4	832	278	CGU->UGU	Arg->Cys	TGTTTCCCGAAGCGACACTT	C	GTTCCACTCCTTTCATTTAT	0.999
nad4	836	279	UCC->UUC	Ser->Phe	TCCCGAAGCGACACTTCGTT	C	CACTCCTTTCATTTATACTC	0.992
nad4	856	286	CCA->UUA	Pro->Leu	CCACTCCTTTCATTTATACT	C	CAAGCGCGATTGCTATAATA	0.979
nad4	857	286	CCA->UUA	Pro->Leu	CACTCCTTTCATTTATACTC	C	AAGCGCGATTGCTATAATAT	1
nad4	883	295	CCC->UCC	Pro->Ser	CGATTGCTATAATATATACT	C	CCTCGACCACTTCAAGACAG	1
nad4	887	296	UCG->UUG	Ser->Leu	TGCTATAATATATACTCCCT	C	GACCACTTCAAGACAGATCG	0.995
nad4	896	299	UCA->UUA	Ser->Leu	ATATACTCCCTCGACCACTT	C	AAGACAGATCGATCTTAAGA	0.997
nad4	934	312	CCA->UCA	Pro->Ser	AGAAGATCATTGCCTACTCC	C	CAGTAGCCCATATGAATCTG	0.999
nad4	971	324	UCU->UUU	Ser->Phe	TCTGGTGACTATTGGTATGT	C	TAGTCCGAACATACAGGGAA	1
nad4	977	326	CCG->CUG	Pro->Leu	GACTATTGGTATGTCTAGTC	C	GAACATACAGGGAATTGGAG	1
nad4	1006	336	CCA->UUA	Pro->Leu	AGGGAATTGGAGGTAGCATT	C	CACCGATGTCAAGTCATGGA	0.986
nad4	1007	336	CCA->UUA	Pro->Leu	GGGAATTGGAGGTAGCATTC	C	ACCGATGTCAAGTCATGGAC	0.992
nad4	1010	337	CCG->CUG	Pro->Leu	AATTGGAGGTAGCATTCCAC	C	GATGTCAAGTCATGGACTGG	1
nad4	1016	339	UCA->UUA	Ser->Leu	AGGTAGCATTCCACCGATGT	C	AAGTCATGGACTGGTTCCTC	1
nad4	1033	345	CCU->UCU	Pro->Ser	TGTCAAGTCATGGACTGGTT	C	CTCCAGCCCTTTTTCTATGT	1
nad4	1036	346	CCA->UCA	Pro->Ser	CAAGTCATGGACTGGTTCCT	C	CAGCCCTTTTTCTATGTGTT	0.999
nad4	1109	370	UCA->UUA	Ser->Leu	TGTTAGATATTATGGAGGTT	C	AGTGAGCACCATGCCGAATC	1
nad4	1129	377	CUC->UUC	Leu->Phe	CAGTGAGCACCATGCCGAAT	C	TCCCTACCATTTCCTTCTCT	0.995
nad4	1132	378	CCU->UCU	Pro->Ser	TGAGCACCATGCCGAATCTC	C	CTACCATTTCCTTCTCTTCC	0.998
nad4	1142	381	UCC->UUC	Ser->Phe	GCCGAATCTCCCTACCATTT	C	CTTCTCTTCCACTTTGGCCA	0.99
nad4	1148	383	UCU->UUU	Ser->Phe	TCTCCCTACCATTTCCTTCT	C	TTCCACTTTGGCCAATATGA	0.998
nad4	1151	384	UCC->UUC	Ser->Phe	CCCTACCATTTCCTTCTCTT	C	CACTTTGGCCAATATGAGTT	0.992
nad4	1172	391	UCA->UUA	Ser->Leu	CACTTTGGCCAATATGAGTT	C	ACCTGGCACTAGCAGCTTTA	1
nad4	1205	402	CCA->CUA	Pro->Leu	CAGCTTTATAGGGGAATTTC	C	AATCTCAGTAGGAGCTTTCC	0.979
nad4	1211	404	UCA->UUA	Ser->Leu	TATAGGGGAATTTCCAATCT	C	AGTAGGAGCTTTCCAAAGAA	0.999
nad4	1307	436	GCG->GUG	Ala->Val	CCTTTGGCTATATAATCGTG	C	GGTTTCTGGGAATTTAAAAC	0.992
nad4	1355	452	CCA->CUA	Pro->Leu	CCTCCATAAATTCTCCGATC	C	AAATGGCAGAGAAGTTTCCA	0.995
nad4	1373	458	UCC->UUC	Ser->Phe	TCCAAATGGCAGAGAAGTTT	C	CATATTTCTACCTTTTCTTG	0.998
nad4	1405	469	CGG->UGG	Arg->Trp	CTTTTCTTGTTGGAGTTGTT	C	GGATGGGTGTTCACCCCAAA	0.999
nad4	1417	473	CAC->UAC	His->Tyr	GAGTTGTTCGGATGGGTGTT	C	ACCCCAAAGTGTTCCCGGAC	0.999
nad4	1433	478	CCG->CUG	Pro->Leu	TGTTCACCCCAAAGTGTTCC	C	GGACTGCATGCATACATCCG	0.998
nad4L	41	14	UCU->UUU	Ser->Phe	TACATTTTCTATGATCATCT	C	TATTTTAGGTATTCGGGGAA	0.999
nad4L	55	19	CGG->UGG	Arg->Trp	TCATCTCTATTTTAGGTATT	C	GGGGAATCCTCCTTAATAGA	0.998
nad4L	86	29	CCU->CUU	Pro->Leu	CCTTAATAGACGAAATATTC	C	TATTATGTCAATGCCAATTG	0.982
nad4L	95	32	UCA->UUA	Ser->Leu	ACGAAATATTCCTATTATGT	C	AATGCCAATTGAATCAATGT	1
nad4L	100	34	CCA->UCA	Pro->Ser	ATATTCCTATTATGTCAATG	C	CAATTGAATCAATGTTATTA	1
nad4L	110	37	UCA->UUA	Ser->Leu	TATGTCAATGCCAATTGAAT	C	AATGTTATTAGCTGTCAATT	1
nad4L	131	44	UCG->UUG	Ser->Leu	AATGTTATTAGCTGTCAATT	C	GAACTTTTTGGTCTTTTCTG	1
nad4L	179	60	UCA->UUA	Ser->Leu	GGATGATATGATGGGTCAAT	C	ATTTGCTTCATTAGTTCCAA	1
nad4L	188	63	UCA->UUA	Ser->Leu	GATGGGTCAATCATTTGCTT	C	ATTAGTTCCAACCGTGGCAG	0.982
nad4L	197	66	CCA->CUA	Pro->Leu	ATCATTTGCTTCATTAGTTC	C	AACCGTGGCAGCTGCGGAAT	0.988
nad4L	230	77	UCA->UUA	Ser->Leu	TGCGGAATCTGCTATTGGAT	C	AGCCATTTTCGTTATTACTT	0.999
nad4L	281	94	UCU->UUU	Ser->Phe	AGGGACTATTGCTGTCGAAT	C	TATAAATTGTATTCAAGGTT	0.999
nad5	155	52	CCG->CUG	Pro->Leu	TGCTTTTTATGAAGTCGCAC	C	GGGAGCTAGTGCTTGCTATC	1
nad5	272	91	UCC->UUC	Ser->Phe	GATGTTAATTGTGGTTACAT	C	CATAAGTAGCTTGGTCCATC	0.999
nad5	465	155	UUC->UUU	Phe->Phe	TTGTTAATTCATTTCTGGTT	C	ACACGACTTCAGGCAGATAA	0.999
nad5	548	183	UCG->UUG	Ser->Leu	TGGATTAGCTCTTGGGATTT	C	GGGTTGTTTTACCCTCTTTC	0.997
nad5	631	211	CGC->UGC	Arg->Cys	CCATAAATTCATGGATTTTT	C	GCAATATGAGATTGAATGCC	0.995
nad5	689	230	GCU->GUU	Ala->Val	TTTACTTTTTATTGGTGCTG	C	TGGGAAATCCGCACAGATAG	1
nad5	1184	395	CCA->CUA	Pro->Leu	TCTTATTGGATTTCCTTTTC	C	AACTGGATTTTATTCCAAAG	1
nad5	1400	467	UCA->UUA	Ser->Leu	CATTCCTATGGCCATTCCTT	C	AATACTTCTGGCTCTCGGGA	1
nad5	1490	497	CCC->CUC	Pro->Leu	CAATTTTTGGGCCAATTCCC	C	CTTCGTACTACCAAAAAATG	0.999
nad5	1550	517	ACA->AUA	Thr->Ile	GTTTGCTGCTCCAACCATTA	C	AAAACTAATACCTATTCTGT	0.981
nad5	1580	527	UCA->UUA	Ser->Leu	ACCTATTCTGTTTAGTACTT	C	AGGTGCTTCTCTAGCGTATA	0.996
nad5	1589	530	UCU->UUU	Ser->Phe	GTTTAGTACTTCAGGTGCTT	C	TCTAGCGTATAATGTAAATC	0.991
nad5	1610	537	CCC->CUC	Pro->Leu	TCTAGCGTATAATGTAAATC	C	CGTAGCGGATCAATTCCAAC	0.992
nad5	1859	620	UCU->UUU	Ser->Phe	AAGTCAACTTCAAAGTGGAT	C	TGTTTATCATTATGCCTTTG	0.998
nad5	1895	632	UCA->UUA	Ser->Leu	CTTTGCAATGTTACTTGGTT	C	AACTCCATTTGTGACCTTTT	0.993
nad5	1901	634	CCA->CUA	Pro->Leu	AATGTTACTTGGTTCAACTC	C	ATTTGTGACCTTTTCTCGTA	0.998
nad5	1916	639	UCU->UUU	Ser->Phe	AACTCCATTTGTGACCTTTT	C	TCGTATGTGGGACTCTCTAT	0.998
nad5	1918	640	CGU->UGU	Arg->Cys	CTCCATTTGTGACCTTTTCT	C	GTATGTGGGACTCTCTATCT	0.997
nad5	1958	653	UCG->UUG	Ser->Leu	TTCTTGGGTAGATTCTAGAT	C	GTCTTTCATTTTCATAGTGA	0.907
nad6	17	6	UCG->UUG	Ser->Leu	TACCATGATACTTTCTGTTT	C	GTCGAGCCCTGCTTTGGTCT	0.998
nad6	26	9	CCU->CUU	Pro->Leu	ACTTTCTGTTTCGTCGAGCC	C	TGCTTTGGTCTCTGGTTTGA	0.999
nad6	83	28	UCG->UUG	Ser->Leu	AAATCCGGTACATTCCGTTT	C	GTTTCCCATCCCAGTCTTTC	0.998
nad6	88	30	CCC->UUC	Pro->Phe	CGGTACATTCCGTTTCGTTT	C	CCATCCCAGTCTTTCGCGAC	0.981
nad6	89	30	CCC->UUC	Pro->Phe	GGTACATTCCGTTTCGTTTC	C	CATCCCAGTCTTTCGCGACA	0.996
nad6	95	32	CCA->CUA	Pro->Leu	TTCCGTTTCGTTTCCCATCC	C	AGTCTTTCGCGACACTTCTG	0.995
nad6	103	35	CGC->UGC	Arg->Cys	CGTTTCCCATCCCAGTCTTT	C	GCGACACTTCTGGTTTACTT	0.996
nad6	146	49	UCC->UUC	Ser->Phe	TTTGTTAGGTCTCGACTTCT	C	CGCTATGATCTCCCCAGTAG	1
nad6	158	53	UCC->UUC	Ser->Phe	CGACTTCTCCGCTATGATCT	C	CCCAGTAGTTCATATAGGAG	0.998
nad6	161	54	CCA->CUA	Pro->Leu	CTTCTCCGCTATGATCTCCC	C	AGTAGTTCATATAGGAGCTA	0.996
nad6	169	57	CAU->UAU	His->Tyr	CTATGATCTCCCCAGTAGTT	C	ATATAGGAGCTATTGCCGTT	0.998
nad6	191	64	UCA->UUA	Ser->Leu	TATAGGAGCTATTGCCGTTT	C	ATTCCTATTCGTGGTTATGA	1
nad6	289	97	CUU->UUU	Leu->Phe	GTGGTATTATTGGACTGATC	C	TTTGGTGGGAAATGTTCTTC	0.999
nad6	446	149	UCC->UUC	Ser->Phe	TTTACTTTATACCTACTATT	C	CGTCTGGTTTTTGGTTCCTA	0.999
nad6	463	155	CCU->UCU	Pro->Ser	ATTCCGTCTGGTTTTTGGTT	C	CTAGTCTGATTTTATTAGTA	0.996
nad6	569	190	UCU->UUU	Ser->Phe	CCGACGAAATGCTATTGATT	C	TAGGAGGACTATAATGAGGA	1
nad7	38	13	UCG->UUG	Ser->Leu	GCAAATCAAGAATTTCACTT	C	GAATTCCGGACCTCAACATC	0.996
nad7	44	15	UCC->UUU	Ser->Phe	CAAGAATTTCACTTCGAATT	C	CGGACCTCAACATCCTGCTG	0.998
nad7	45	15	UCC->UUU	Ser->Phe	AAGAATTTCACTTCGAATTC	C	GGACCTCAACATCCTGCTGC	0.996
nad7	77	26	UCA->UUA	Ser->Leu	TCCTGCTGCTCATGGTGTTT	C	ACGATCAGTATTGGAAATGA	0.991
nad7	83	28	UCA->UUA	Ser->Leu	TGCTCATGGTGTTTCACGAT	C	AGTATTGGAAATGAACGGAG	1
nad7	137	46	UCA->UUA	Ser->Leu	TGCGGAACCACATATTGGAT	C	ACTCCATAGAGGGACTGAGA	0.999
nad7	200	67	UCU->UUU	Ser->Phe	TCTTCAAGCTTTACCTTATT	C	TGATCGTTTAGACTATGTTT	0.995
nad7	224	75	ACG->AUG	Thr->Met	TCGTTTAGACTATGTTTCTA	C	GATGGCCCAAGAACACGCTC	1
nad7	244	82	CAU->UAU	His->Tyr	CGATGGCCCAAGAACACGCT	C	ATTCTTCAGCCGTAGAGAGA	0.999
nad7	251	84	UCA->UUA	Ser->Leu	CCAAGAACACGCTCATTCTT	C	AGCCGTAGAGAGACTTTTGA	0.993
nad7	316	106	CGU->UGU	Arg->Cys	AATATATACGAGTGTTATTC	C	GTGAAATAACTCGAATTTCA	0.997
nad7	335	112	UCA->UUA	Ser->Leu	CCGTGAAATAACTCGAATTT	C	AAATCATTCACTTGCTTCAA	0.998
nad7	344	115	UCA->UUA	Ser->Leu	AACTCGAATTTCAAATCATT	C	ACTTGCTTCAACTACTCATG	0.999
nad7	353	118	UCA->UUA	Ser->Leu	TTCAAATCATTCACTTGCTT	C	AACTACTCATGCTATGGATG	0.999
nad7	383	128	UCA->UUA	Ser->Leu	TGCTATGGATGTGGGAGCAT	C	AACTCCGTTCCTTTGGGCTT	1
nad7	445	149	CCG->UCG	Pro->Ser	TGGAATTCTATGAAAGAGTC	C	CGGGAGCCAGGATGCATGCC	1
nad7	533	178	UCC->UUC	Ser->Phe	ATGTCGAGATATTGATTCCT	C	CACACAACAATTTGCTTCTC	0.998
nad7	578	193	UCA->UUA	Ser->Leu	CGACGAATTAGAAGAGATGT	C	AACCGGCAACCGTATCTGGA	1
nad7	679	227	CCU->UCU	Pro->Ser	GTGGTGTAATGTTAAGAGGT	C	CTGGGGTATGCTGGGATTCG	0.997
nad7	698	233	UCG->UUG	Ser->Leu	TCCTGGGGTATGCTGGGATT	C	GCGAAGAGCAGCACCTTACG	1
nad7	724	242	CAU->UAU	His->Tyr	GAGCAGCACCTTACGATGTT	C	ATGACCAATCGGATCCTGAC	1
nad7	734	245	UCG->UUG	Ser->Leu	TTACGATGTTCATGACCAAT	C	GGATCCTGACGTACCAGTAG	1
nad7	739	247	CCU->UUU	Pro->Phe	ATGTTCATGACCAATCGGAT	C	CTGACGTACCAGTAGGTACC	0.999
nad7	740	247	CCU->UUU	Pro->Phe	TGTTCATGACCAATCGGATC	C	TGACGTACCAGTAGGTACCA	0.999
nad7	769	257	CGC->UGC	Arg->Cys	CAGTAGGTACCAGAGGAGAT	C	GCTATGATCGTTACTGTATC	1
nad7	789	263	AUC->AUU	Ile->Ile	CGCTATGATCGTTACTGTAT	C	CGTATCGAAGAGATGCGACA	0.922
nad7	836	279	CCU->CUU	Pro->Leu	TCGGATCATTGTGCAATGTC	C	TAATCAAATGCCTAGTGGCA	0.999
nad7	926	309	UCA->UUA	Ser->Leu	GAAACTATCCATGGAATCCT	C	AATTCACCATTTCGAACCTT	0.999
nad7	944	315	CCU->CUU	Pro->Leu	CTCAATTCACCATTTCGAAC	C	TTATACAGAAGGTTTTTCCG	0.999
nad7	973	325	CCU->UCU	Pro->Ser	AAGGTTTTTCCGTACCAGCT	C	CTTCTACCTATACCGCAGTT	0.999
nad7	1050	350	CCC->CCU	Pro->Pro	AGTAATGGAAGCAATCGTCC	C	TACCGTCGTAAAATAAGAGC	0.966
nad7	1057	353	CGU->UGU	Arg->Cys	GAAGCAATCGTCCCTACCGT	C	GTAAAATAAGAGCACCTGGC	0.998
nad7	1088	363	UCA->UUA	Ser->Leu	AGCACCTGGCTTTGCCCATT	C	ACAAGGACTCGATTCTATGT	0.999
nad7	1103	368	UCU->UUU	Ser->Phe	CCATTCACAAGGACTCGATT	C	TATGTCCAAACATCACATGC	0.999
nad7	1124	375	CCA->CUA	Pro->Leu	TATGTCCAAACATCACATGC	C	AGCAGATGTAGTCACCATCA	0.999
nad7	1166	389	UCU->UUU	Ser->Phe	AGGTACTCAAGATATTGTGT	C	TGGAGAGGTAGATAGATAGG	1
nad9	14	5	UCC->UUC	Ser->Phe	CATATTTATGGATAACCAAT	C	CATTTTCAAATATAGTTGGG	0.999
nad9	92	31	UCU->UUU	Ser->Phe	ATCGGAACATGGGAATAGAT	C	TTATACCAATACTGACTACC	0.998
nad9	113	38	CCA->CUA	Pro->Leu	TTATACCAATACTGACTACC	C	ATTTCCATTGTTGTGCTTTC	0.995
nad9	167	56	UCG->UUG	Ser->Leu	CTATACACGGGTTCAAGTTT	C	GATCGATATTTGCGGAGTTG	0.992
nad9	190	64	CAU->UAU	His->Tyr	TCGATATTTGCGGAGTTGAT	C	ATCCCTCTCGAAAACGAAGA	1
nad9	223	75	CAU->UAU	His->Tyr	AACGAAGATTTGAAGTTGTC	C	ATAATTTACTGAGTACTCGG	0.999
nad9	298	100	CCG->UCG	Pro->Ser	ACGAAGTAACACGAATATCT	C	CGGTAGTCAGTCCATTTCCA	0.994
nad9	311	104	CCA->CUA	Pro->Leu	AATATCTCCGGTAGTCAGTC	C	ATTTCCATCAGCCGGCCGGT	1
nad9	328	110	CGG->UGG	Arg->Trp	GTCCATTTCCATCAGCCGGC	C	GGTGGGAGCGAGAAGTATGG	0.998
nad9	356	119	UCU->UUU	Ser->Phe	GCGAGAAGTATGGGATATGT	C	TGGTGTTTCTTCCATCAATC	0.99
nad9	368	123	UCC->UUC	Ser->Phe	GGATATGTCTGGTGTTTCTT	C	CATCAATCATCCGGATTTAC	0.998
nad9	398	133	UCA->UUA	Ser->Leu	TCCGGATTTACGCCGTATAT	C	AACAGATCATGGTTTCGAGG	0.984
nad9	406	136	CAU->UAU	His->Tyr	TACGCCGTATATCAACAGAT	C	ATGGTTTCGAGGGTCATCCA	0.999
nad9	539	180	UCU->UUU	Ser->Phe	AGAATTTCGCTATTTCGATT	C	TGCTAGTCCTTGGGAACAGC	1
rpl16	61	21	CGC->UGC	Arg->Cys	AAGGCAGATGTAGTAGGGGT	C	GCGAACCGGACGGTACACAA	0.999
rpl16	102	34	GGC->GGU	Gly->Gly	CTTGGTTTTGGAAGATATGG	C	ACCAAAAGTTGTAGAGCTGG	0.963
rpl16	104	35	ACC->AUU	Thr->Ile	TGGTTTTGGAAGATATGGCA	C	CAAAAGTTGTAGAGCTGGTC	0.999
rpl16	105	35	ACC->AUU	Thr->Ile	GGTTTTGGAAGATATGGCAC	C	AAAAGTTGTAGAGCTGGTCG	0.997
rpl16	164	55	ACA->AUA	Thr->Ile	TGAAGCAGCGCGTCGAGCTA	C	AATCGGACAATTCCATCGTG	0.999
rpl16	232	78	CUC->UUC	Leu->Phe	GTAAGATATGGGTAAGAGTT	C	TCGCAGATCTTCCTATTACG	0.998
rpl16	321	107	UCC->UCU	Ser->Ser	GGTTGGATTGCTCGTGTGTC	C	ACGGGACAAATCCCATTTGA	0.903
rpl16	335	112	CCA->CUA	Pro->Leu	TGTGTCCACGGGACAAATCC	C	ATTTGAGATGGATGGTGTGA	0.996
rpl16	401	134	CCA->CUA	Pro->Leu	TACATTAGCGGCGCATAAAC	C	ATGTTCGTCAACCAAGTTTG	0.997
rpl16	407	136	UCG->UUG	Ser->Leu	AGCGGCGCATAAACCATGTT	C	GTCAACCAAGTTTGTTCTGT	0.987
rpl5	35	12	UCA->UUA	Ser->Leu	TTTTCATTACGAAGATGTAT	C	ACGTCAGGATCCGTTGCTCA	0.99
rpl5	47	16	CCG->CUG	Pro->Leu	AGATGTATCACGTCAGGATC	C	GTTGCTCAAACCGAATCACG	0.998
rpl5	59	20	CCG->CUG	Pro->Leu	TCAGGATCCGTTGCTCAAAC	C	GAATCACGCCAACGTTATGG	0.998
rpl5	64	22	CAC->UAC	His->Tyr	ATCCGTTGCTCAAACCGAAT	C	ACGCCAACGTTATGGAAGTT	0.94
rpl5	92	31	UCG->UUG	Ser->Leu	CGTTATGGAAGTTCCTGGAT	C	GTGTGAAATAAGATTAGTAC	0.997
rpl5	169	57	CGC->UGC	Arg->Cys	AATTGGCTATGGAGATTCTG	C	GCGGTCAGAGATTCTTTAAG	0.993
rpl5	326	109	UCG->UUG	Ser->Leu	TCATTTTTTGGTCAGAATCT	C	GACAGTAATGTCTATGTTAG	0.952
rpl5	509	170	CCA->CUA	Pro->Leu	CACAAAAGATGAGACTTTAC	C	ACCGTGGAGCGGCTTTTTGC	0.992
rpl5	512	171	CCG->CUG	Pro->Leu	AAAAGATGAGACTTTACCAC	C	GTGGAGCGGCTTTTTGCTAA	0.97
rps11	9	3	UUC->UUU	Phe->Phe	AGTTTCAAGTCCATGAACTT	C	GTACAGAGCATCTCGGAGGA	0.905
rps11	23	8	UCG->UUG	Ser->Leu	GAACTTCGTACAGAGCATCT	C	GGAGGAAGATGAGCAATGTT	0.947
rps12	71	24	CCG->CUG	Pro->Leu	CACGGACCGTACTCGAGCTC	C	GGATCAATGTCCCCAGAAGC	0.997
rps12	104	35	CCG->CUG	Pro->Leu	CCAGAAGCAAGGAGTATGCC	C	GCGTGTTACGACGAGAACAC	1
rps12	196	66	CAC->UAC	His->Tyr	ATCGACATGATATATTTGCT	C	ACATTCCGGGGGAAGGTCAT	0.909
rps12	221	74	UCG->UUG	Ser->Leu	TCCGGGGGAAGGTCATAATT	C	GCAGGAACATCCTATAGTCT	0.988
rps12	232	78	CCU->UCU	Pro->Ser	GTCATAATTCGCAGGAACAT	C	CTATAGTCTTAGTCAGAGGA	1
rps12	269	90	UCG->UUG	Ser->Leu	AGGAGGTAGAGTGAAAGATT	C	GCCAGGTGTGAAATCCCATT	0.997
rps12	284	95	UCC->UUC	Ser->Phe	AGATTCGCCAGGTGTGAAAT	C	CCATTGTATTCGAGGAGTCA	1
rps13	5	2	UCA->UUA	Ser->Leu	AGAAGAAGGATCAAGAATGT	C	ATATATTTCAGGAGCTAGAT	0.987
rps13	26	9	UCA->UUA	Ser->Leu	ATATATTTCAGGAGCTAGAT	C	AGTTCCCCATGAGCAAGTCA	0.994
rps13	34	12	CAU->UAU	His->Tyr	CAGGAGCTAGATCAGTTCCC	C	ATGAGCAAGTCAGAATTGCC	0.94
rps13	56	19	UCA->UUA	Ser->Leu	TGAGCAAGTCAGAATTGCCT	C	AACTAAAATGGATGGAATTG	0.908
rps13	100	34	CGU->UGU	Arg->Cys	CTAAAAAAGCCATTCAGGTT	C	GTTATCGATTAGGTATCAGT	0.993
rps13	256	86	CGU->UGU	Arg->Cys	AACGATTAATTTCTATTTCT	C	GTTATCGTGGAATTCGTCAT	0.998
rps13	287	96	UCG->UUG	Ser->Leu	AATTCGTCATCAAGATGGAT	C	GCCCTTACGCGGCCAACGAA	0.993
rps14	194	65	UCC->UUC	Ser->Phe	AGTAAGAAACCGATGTATTT	C	CACGGGTCGCCCTCGTTCCG	0.982
rps19	138	46	UCC->UCU	Ser->Ser	CCGGAATTCGTTGATTGCTC	C	GTACTCATTTACAATGGAAA	0.974
rps19	163	55	CCU->UUU	Pro->Phe	TCATTTACAATGGAAAAACT	C	CTGTTCGTTGTAAGATCACT	0.992
rps19	164	55	CCU->UUU	Pro->Phe	CATTTACAATGGAAAAACTC	C	TGTTCGTTGTAAGATCACTG	0.974
rps3	58	20	CCA->UCA	Pro->Ser	AGAGGAATCGTAGTTCAGAT	C	CAAGTCGGTTCAGTGATTAT	0.992
rps3	64	22	CGG->UGG	Arg->Trp	ATCGTAGTTCAGATCCAAGT	C	GGTTCAGTGATTATTATTAT	0.999
rps3	69	23	UUC->UUU	Phe->Phe	AGTTCAGATCCAAGTCGGTT	C	AGTGATTATTATTATGGTAA	0.987
rps3	92	31	UCA->UUA	Ser->Leu	TGATTATTATTATGGTAAAT	C	AGTGTATCAAGATGTCAATC	0.998
rps3	599	200	UCC->UUC	Ser->Phe	GATAGAAAATGACGACTCCT	C	CAGAAAAACGAAGTTATTCA	1
rps3	713	238	UCG->UUG	Ser->Leu	GCGCCCCTCCTTGAATTATT	C	GGTCATGCAATACTTATTGA	0.997
rps3	884	295	UCG->UUG	Ser->Leu	CGCTTTTTTTGTAGAAAGCT	C	GACCAGCGAGAAAAAGTGTT	0.972
rps3	1025	342	CCA->CUA	Pro->Leu	CGGTGCTACCTTTTTCTTTC	C	AAGGGATGGGGTTGGGGTGT	0.999
rps3	1385	462	CCG->CUG	Pro->Leu	TCAAGACATCTCTTTTCAAC	C	GAGGAAGAAGAAAAGATCAT	0.984
rps3	1493	498	UCA->UUA	Ser->Leu	TATTTGTTGTTCAGGTCGAT	C	AAGAGGTGCGGAAATAGCTA	1
rps3	1546	516	CGU->UGU	Arg->Cys	GAAAGTATGGAAAAACATCT	C	GTAATGTATTTCACCAGAAA	0.996
rps3	1579	527	CCU->UCU	Pro->Ser	ACCAGAAAATCGATTATGCT	C	CTGCGGAAGTATCTACTCGT	0.992
rps3	1610	537	UCA->UUA	Ser->Leu	ATCTACTCGTTACGGAATTT	C	AGGTGTCAAAGTGCGGATCT	0.998
rps3	1624	542	CGG->UGG	Arg->Trp	GAATTTCAGGTGTCAAAGTG	C	GGATCTCATTCATATAGTCA	0.998
